# Supplementary material for: Development of a New Class of CXCR4-Targeting Radioligands Based on the Endogenous Antagonist EPI-X4 for Oncological Applications
Source: J Med Chem. 2023 Jun 16;66(13):8484–97. doi: 10.1021/acs.jmedchem.3c00131 (PMC10350915; doi:10.1021/acs.jmedchem.3c00131)
Supplement: Supplementary file 2 — jm3c00131_si_002.pdb [file jm3c00131_si_002.pdb]

SSBOND     CYS X   28    CYS X  274                                       2.04  
SSBOND     CYS X  109    CYS X  186                                       2.04   
ATOM      1  N   MET X   1     -16.125  15.483  43.313  1.00 15.00           N  
ATOM      2  CA  MET X   1     -15.084  14.506  43.590  1.00 15.00           C  
ATOM      7  C   MET X   1     -15.134  14.069  45.054  1.00 15.00           C  
ATOM      8  O   MET X   1     -15.192  14.898  45.961  1.00 15.00           O  
ATOM      3  CB  MET X   1     -13.707  15.096  43.266  1.00 15.00           C  
ATOM      4  CG  MET X   1     -12.547  14.128  43.451  1.00 15.00           C  
ATOM      5  SD  MET X   1     -10.941  14.883  43.130  1.00 15.00           S  
ATOM      6  CE  MET X   1      -9.844  13.505  43.463  1.00 15.00           C  
ATOM      9  N   GLU X   2     -15.109  12.764  45.269  1.00 15.00           N  
ATOM     10  CA  GLU X   2     -15.079  12.221  46.617  1.00 15.00           C  
ATOM     16  C   GLU X   2     -13.656  12.258  47.165  1.00 15.00           C  
ATOM     17  O   GLU X   2     -12.696  11.963  46.451  1.00 15.00           O  
ATOM     11  CB  GLU X   2     -15.616  10.795  46.637  1.00 15.00           C  
ATOM     12  CG  GLU X   2     -17.053  10.669  46.162  1.00 15.00           C  
ATOM     13  CD  GLU X   2     -17.587   9.266  46.332  1.00 15.00           C  
ATOM     14  OE1 GLU X   2     -17.698   8.540  45.324  1.00 15.00           O  
ATOM     15  OE2 GLU X   2     -17.900   8.881  47.479  1.00 15.00           O1-
ATOM     18  N   GLY X   3     -13.533  12.618  48.434  1.00 15.00           N  
ATOM     19  CA  GLY X   3     -12.234  12.851  49.023  1.00 15.00           C  
ATOM     20  C   GLY X   3     -11.666  14.202  48.648  1.00 15.00           C  
ATOM     21  O   GLY X   3     -10.455  14.363  48.505  1.00 15.00           O  
ATOM     22  N   ILE X   4     -12.542  15.188  48.493  1.00 15.00           N  
ATOM     23  CA  ILE X   4     -12.081  16.573  48.453  1.00 15.00           C  
ATOM     28  C   ILE X   4     -11.720  17.048  49.862  1.00 15.00           C  
ATOM     29  O   ILE X   4     -12.432  16.788  50.835  1.00 15.00           O  
ATOM     24  CB  ILE X   4     -13.122  17.500  47.786  1.00 15.00           C  
ATOM     25  CG1 ILE X   4     -12.593  18.933  47.630  1.00 15.00           C  
ATOM     26  CG2 ILE X   4     -14.442  17.498  48.550  1.00 15.00           C  
ATOM     27  CD1 ILE X   4     -11.330  19.040  46.797  1.00 15.00           C  
ATOM     30  N   SER X   5     -10.601  17.740  49.962  1.00 15.00           N  
ATOM     31  CA  SER X   5     -10.193  18.350  51.210  1.00 15.00           C  
ATOM     34  C   SER X   5     -10.741  19.771  51.312  1.00 15.00           C  
ATOM     35  O   SER X   5     -11.002  20.425  50.297  1.00 15.00           O  
ATOM     32  CB  SER X   5      -8.666  18.364  51.258  1.00 15.00           C  
ATOM     33  OG  SER X   5      -8.147  19.119  50.168  1.00 15.00           O  
ATOM     36  N   ILE X   6     -10.919  20.250  52.540  1.00 15.00           N  
ATOM     37  CA  ILE X   6     -11.486  21.578  52.772  1.00 15.00           C  
ATOM     42  C   ILE X   6     -10.447  22.646  52.414  1.00 15.00           C  
ATOM     43  O   ILE X   6     -10.789  23.719  51.902  1.00 15.00           O  
ATOM     38  CB  ILE X   6     -11.969  21.746  54.233  1.00 15.00           C  
ATOM     39  CG1 ILE X   6     -12.985  20.642  54.567  1.00 15.00           C  
ATOM     40  CG2 ILE X   6     -12.606  23.120  54.436  1.00 15.00           C  
ATOM     41  CD1 ILE X   6     -13.478  20.664  55.997  1.00 15.00           C  
ATOM     44  N   TYR X   7      -9.188  22.340  52.696  1.00 15.00           N  
ATOM     45  CA  TYR X   7      -8.071  23.195  52.344  1.00 15.00           C  
ATOM     54  C   TYR X   7      -7.393  22.583  51.129  1.00 15.00           C  
ATOM     55  O   TYR X   7      -6.785  21.512  51.222  1.00 15.00           O  
ATOM     46  CB  TYR X   7      -7.061  23.275  53.494  1.00 15.00           C  
ATOM     47  CG  TYR X   7      -7.629  23.750  54.811  1.00 15.00           C  
ATOM     48  CD1 TYR X   7      -8.391  24.907  54.894  1.00 15.00           C  
ATOM     49  CD2 TYR X   7      -7.403  23.032  55.976  1.00 15.00           C  
ATOM     50  CE1 TYR X   7      -8.914  25.333  56.100  1.00 15.00           C  
ATOM     51  CE2 TYR X   7      -7.919  23.448  57.188  1.00 15.00           C  
ATOM     52  CZ  TYR X   7      -8.655  24.611  57.246  1.00 15.00           C  
ATOM     53  OH  TYR X   7      -9.134  25.056  58.457  1.00 15.00           O  
ATOM     56  N   THR X   8      -7.492  23.251  49.996  1.00 15.00           N  
ATOM     57  CA  THR X   8      -6.897  22.735  48.776  1.00 15.00           C  
ATOM     61  C   THR X   8      -5.495  23.282  48.555  1.00 15.00           C  
ATOM     62  O   THR X   8      -5.129  24.341  49.071  1.00 15.00           O  
ATOM     58  CB  THR X   8      -7.778  23.069  47.558  1.00 15.00           C  
ATOM     60  CG2 THR X   8      -9.171  22.479  47.736  1.00 15.00           C  
ATOM     59  OG1 THR X   8      -7.876  24.493  47.429  1.00 15.00           O  
ATOM     63  N   SER X   9      -4.720  22.541  47.784  1.00 15.00           N  
ATOM     64  CA  SER X   9      -3.368  22.934  47.432  1.00 15.00           C  
ATOM     67  C   SER X   9      -3.371  23.811  46.186  1.00 15.00           C  
ATOM     68  O   SER X   9      -4.423  24.203  45.667  1.00 15.00           O  
ATOM     65  CB  SER X   9      -2.557  21.655  47.163  1.00 15.00           C  
ATOM     66  OG  SER X   9      -2.536  20.833  48.323  1.00 15.00           O  
ATOM     69  N   ASP X  10      -2.183  24.135  45.689  1.00 15.00           N  
ATOM     70  CA  ASP X  10      -2.067  25.130  44.633  1.00 15.00           C  
ATOM     75  C   ASP X  10      -2.084  24.457  43.271  1.00 15.00           C  
ATOM     76  O   ASP X  10      -1.317  23.511  43.046  1.00 15.00           O  
ATOM     71  CB  ASP X  10      -0.808  25.965  44.811  1.00 15.00           C  
ATOM     72  CG  ASP X  10      -0.669  27.083  43.803  1.00 15.00           C  
ATOM     73  OD1 ASP X  10      -1.690  27.689  43.409  1.00 15.00           O  
ATOM     74  OD2 ASP X  10       0.482  27.366  43.395  1.00 15.00           O1-
ATOM     77  N   ASN X  11      -2.949  24.948  42.394  1.00 15.00           N  
ATOM     78  CA  ASN X  11      -3.396  24.252  41.189  1.00 15.00           C  
ATOM     83  C   ASN X  11      -3.974  22.878  41.517  1.00 15.00           C  
ATOM     84  O   ASN X  11      -3.591  21.834  40.977  1.00 15.00           O  
ATOM     79  CB  ASN X  11      -2.270  24.170  40.140  1.00 15.00           C  
ATOM     80  CG  ASN X  11      -1.768  25.522  39.698  1.00 15.00           C  
ATOM     82  ND2 ASN X  11      -2.169  25.944  38.512  1.00 15.00           N  
ATOM     81  OD1 ASN X  11      -1.024  26.185  40.415  1.00 15.00           O  
ATOM     85  N   TYR X  12      -4.930  22.869  42.445  1.00 15.00           N  
ATOM     86  CA  TYR X  12      -5.590  21.624  42.815  1.00 15.00           C  
ATOM     95  C   TYR X  12      -6.554  21.189  41.718  1.00 15.00           C  
ATOM     96  O   TYR X  12      -7.574  21.842  41.474  1.00 15.00           O  
ATOM     87  CB  TYR X  12      -6.312  21.747  44.157  1.00 15.00           C  
ATOM     88  CG  TYR X  12      -6.863  20.433  44.676  1.00 15.00           C  
ATOM     89  CD1 TYR X  12      -6.092  19.611  45.493  1.00 15.00           C  
ATOM     90  CD2 TYR X  12      -8.151  20.016  44.353  1.00 15.00           C  
ATOM     91  CE1 TYR X  12      -6.584  18.411  45.966  1.00 15.00           C  
ATOM     92  CE2 TYR X  12      -8.616  18.781  44.756  1.00 15.00           C  
ATOM     93  CZ  TYR X  12      -7.835  17.989  45.563  1.00 15.00           C  
ATOM     94  OH  TYR X  12      -8.301  16.763  45.976  1.00 15.00           O  
ATOM     97  N   THR X  13      -6.235  20.090  41.062  1.00 15.00           N  
ATOM     98  CA  THR X  13      -7.127  19.548  40.053  1.00 15.00           C  
ATOM    102  C   THR X  13      -8.184  18.645  40.681  1.00 15.00           C  
ATOM    103  O   THR X  13      -7.884  17.763  41.492  1.00 15.00           O  
ATOM     99  CB  THR X  13      -6.323  18.772  38.996  1.00 15.00           C  
ATOM    101  CG2 THR X  13      -5.319  19.690  38.318  1.00 15.00           C  
ATOM    100  OG1 THR X  13      -5.609  17.684  39.614  1.00 15.00           O  
ATOM    104  N   GLU X  14      -9.435  18.878  40.313  1.00 15.00           N  
ATOM    105  CA  GLU X  14     -10.517  17.995  40.707  1.00 15.00           C  
ATOM    111  C   GLU X  14     -10.760  16.955  39.616  1.00 15.00           C  
ATOM    112  O   GLU X  14     -10.539  17.254  38.433  1.00 15.00           O  
ATOM    106  CB  GLU X  14     -11.801  18.789  40.973  1.00 15.00           C  
ATOM    107  CG  GLU X  14     -11.683  19.829  42.076  1.00 15.00           C  
ATOM    108  CD  GLU X  14     -12.994  20.529  42.347  1.00 15.00           C  
ATOM    109  OE1 GLU X  14     -13.410  21.367  41.518  1.00 15.00           O  
ATOM    110  OE2 GLU X  14     -13.620  20.247  43.391  1.00 15.00           O1-
ATOM    113  N   GLU X  15     -11.204  15.781  40.018  1.00 15.00           N  
ATOM    114  CA  GLU X  15     -11.494  14.623  39.177  1.00 15.00           C  
ATOM    120  C   GLU X  15     -10.215  14.146  38.478  1.00 15.00           C  
ATOM    121  O   GLU X  15     -10.128  13.875  37.277  1.00 15.00           O  
ATOM    115  CB  GLU X  15     -12.628  14.944  38.201  1.00 15.00           C  
ATOM    116  CG  GLU X  15     -13.245  13.764  37.482  1.00 15.00           C  
ATOM    117  CD  GLU X  15     -14.244  14.173  36.435  1.00 15.00           C  
ATOM    118  OE1 GLU X  15     -14.147  13.685  35.287  1.00 15.00           O  
ATOM    119  OE2 GLU X  15     -15.140  14.984  36.749  1.00 15.00           O1-
ATOM    122  N   MET X  16      -9.153  14.063  39.274  1.00 15.00           N  
ATOM    123  CA  MET X  16      -7.815  13.783  38.782  1.00 15.00           C  
ATOM    128  C   MET X  16      -7.065  12.859  39.731  1.00 15.00           C  
ATOM    129  O   MET X  16      -7.412  12.732  40.910  1.00 15.00           O  
ATOM    124  CB  MET X  16      -7.024  15.083  38.618  1.00 15.00           C  
ATOM    125  CG  MET X  16      -7.608  16.056  37.614  1.00 15.00           C  
ATOM    126  SD  MET X  16      -7.645  15.393  35.938  1.00 15.00           S  
ATOM    127  CE  MET X  16      -5.901  15.082  35.674  1.00 15.00           C  
ATOM    130  N   GLY X  17      -6.025  12.212  39.218  1.00 15.00           N  
ATOM    131  CA  GLY X  17      -5.176  11.383  40.050  1.00 15.00           C  
ATOM    132  C   GLY X  17      -4.057  12.173  40.697  1.00 15.00           C  
ATOM    133  O   GLY X  17      -4.219  13.356  41.015  1.00 15.00           O  
ATOM    134  N   SER X  18      -2.923  11.522  40.893  1.00 15.00           N  
ATOM    135  CA  SER X  18      -1.821  12.116  41.616  1.00 15.00           C  
ATOM    138  C   SER X  18      -0.945  12.939  40.680  1.00 15.00           C  
ATOM    139  O   SER X  18      -0.782  12.600  39.503  1.00 15.00           O  
ATOM    136  CB  SER X  18      -0.991  11.027  42.296  1.00 15.00           C  
ATOM    137  OG  SER X  18       0.076  11.580  43.052  1.00 15.00           O  
ATOM    140  N   GLY X  19      -0.394  14.012  41.215  1.00 15.00           N  
ATOM    141  CA  GLY X  19       0.445  14.897  40.449  1.00 15.00           C  
ATOM    142  C   GLY X  19       1.895  14.465  40.407  1.00 15.00           C  
ATOM    143  O   GLY X  19       2.648  14.934  39.550  1.00 15.00           O  
ATOM    144  N   ASP X  20       2.294  13.589  41.319  1.00 15.00           N  
ATOM    145  CA  ASP X  20       3.647  13.069  41.362  1.00 15.00           C  
ATOM    150  C   ASP X  20       3.939  12.159  40.172  1.00 15.00           C  
ATOM    151  O   ASP X  20       3.021  11.654  39.519  1.00 15.00           O  
ATOM    146  CB  ASP X  20       3.883  12.303  42.669  1.00 15.00           C  
ATOM    147  CG  ASP X  20       3.704  13.173  43.896  1.00 15.00           C  
ATOM    148  OD1 ASP X  20       2.681  13.889  43.983  1.00 15.00           O  
ATOM    149  OD2 ASP X  20       4.583  13.151  44.784  1.00 15.00           O1-
ATOM    152  N   TYR X  21       5.217  11.958  39.896  1.00 15.00           N  
ATOM    153  CA  TYR X  21       5.669  11.021  38.880  1.00 15.00           C  
ATOM    162  C   TYR X  21       5.339   9.582  39.259  1.00 15.00           C  
ATOM    163  O   TYR X  21       5.448   9.185  40.424  1.00 15.00           O  
ATOM    154  CB  TYR X  21       7.171  11.192  38.626  1.00 15.00           C  
ATOM    155  CG  TYR X  21       7.752  10.278  37.564  1.00 15.00           C  
ATOM    156  CD1 TYR X  21       7.315  10.332  36.247  1.00 15.00           C  
ATOM    157  CD2 TYR X  21       8.741   9.358  37.891  1.00 15.00           C  
ATOM    158  CE1 TYR X  21       7.824   9.469  35.291  1.00 15.00           C  
ATOM    159  CE2 TYR X  21       9.243   8.487  36.946  1.00 15.00           C  
ATOM    160  CZ  TYR X  21       8.771   8.537  35.655  1.00 15.00           C  
ATOM    161  OH  TYR X  21       9.248   7.651  34.723  1.00 15.00           O  
ATOM    164  N   ASP X  22       4.938   8.818  38.255  1.00 15.00           N  
ATOM    165  CA  ASP X  22       4.795   7.372  38.377  1.00 15.00           C  
ATOM    170  C   ASP X  22       5.281   6.705  37.093  1.00 15.00           C  
ATOM    171  O   ASP X  22       4.795   7.013  36.001  1.00 15.00           O  
ATOM    166  CB  ASP X  22       3.342   6.992  38.663  1.00 15.00           C  
ATOM    167  CG  ASP X  22       3.138   5.503  38.873  1.00 15.00           C  
ATOM    168  OD1 ASP X  22       2.522   4.853  38.002  1.00 15.00           O  
ATOM    169  OD2 ASP X  22       3.599   4.975  39.911  1.00 15.00           O1-
ATOM    172  N   SER X  23       6.233   5.796  37.232  1.00 15.00           N  
ATOM    173  CA  SER X  23       6.769   5.061  36.096  1.00 15.00           C  
ATOM    176  C   SER X  23       5.742   4.070  35.553  1.00 15.00           C  
ATOM    177  O   SER X  23       5.005   3.444  36.318  1.00 15.00           O  
ATOM    174  CB  SER X  23       8.050   4.330  36.495  1.00 15.00           C  
ATOM    175  OG  SER X  23       9.040   5.241  36.943  1.00 15.00           O  
ATOM    178  N   MET X  24       5.698   3.938  34.233  1.00 15.00           N  
ATOM    179  CA  MET X  24       4.798   2.984  33.594  1.00 15.00           C  
ATOM    184  C   MET X  24       5.292   1.563  33.841  1.00 15.00           C  
ATOM    185  O   MET X  24       6.154   1.037  33.137  1.00 15.00           O  
ATOM    180  CB  MET X  24       4.697   3.266  32.091  1.00 15.00           C  
ATOM    181  CG  MET X  24       4.185   4.652  31.738  1.00 15.00           C  
ATOM    182  SD  MET X  24       4.236   4.985  29.964  1.00 15.00           S  
ATOM    183  CE  MET X  24       5.990   4.805  29.635  1.00 15.00           C  
ATOM    186  N   LYS X  25       4.739   0.942  34.871  1.00 15.00           N  
ATOM    187  CA  LYS X  25       5.078  -0.429  35.223  1.00 15.00           C  
ATOM    193  C   LYS X  25       4.167  -1.439  34.529  1.00 15.00           C  
ATOM    194  O   LYS X  25       4.581  -2.587  34.336  1.00 15.00           O  
ATOM    188  CB  LYS X  25       5.012  -0.607  36.742  1.00 15.00           C  
ATOM    189  CG  LYS X  25       3.637  -0.359  37.338  1.00 15.00           C  
ATOM    190  CD  LYS X  25       3.664  -0.344  38.853  1.00 15.00           C  
ATOM    191  CE  LYS X  25       4.540   0.774  39.405  1.00 15.00           C  
ATOM    192  NZ  LYS X  25       4.082   2.118  38.968  1.00 15.00           N1+
ATOM    195  N   GLU X  26       2.964  -1.004  34.172  1.00 15.00           N  
ATOM    196  CA  GLU X  26       1.885  -1.826  33.638  1.00 15.00           C  
ATOM    202  C   GLU X  26       1.487  -2.920  34.633  1.00 15.00           C  
ATOM    203  O   GLU X  26       1.930  -4.075  34.535  1.00 15.00           O  
ATOM    197  CB  GLU X  26       2.245  -2.401  32.263  1.00 15.00           C  
ATOM    198  CG  GLU X  26       2.624  -1.368  31.218  1.00 15.00           C  
ATOM    199  CD  GLU X  26       1.526  -0.365  30.919  1.00 15.00           C  
ATOM    200  OE1 GLU X  26       0.855  -0.508  29.874  1.00 15.00           O  
ATOM    201  OE2 GLU X  26       1.328   0.575  31.720  1.00 15.00           O1-
ATOM    204  N   PRO X  27       0.670  -2.553  35.626  1.00 15.00           N  
ATOM    205  CA  PRO X  27      -0.041  -3.472  36.521  1.00 15.00           C  
ATOM    209  C   PRO X  27      -0.866  -4.546  35.835  1.00 15.00           C  
ATOM    210  O   PRO X  27      -1.263  -4.415  34.675  1.00 15.00           O  
ATOM    206  CB  PRO X  27      -0.998  -2.491  37.268  1.00 15.00           C  
ATOM    207  CG  PRO X  27      -0.031  -1.324  37.437  1.00 15.00           C  
ATOM    208  CD  PRO X  27       0.391  -1.141  35.983  1.00 15.00           C  
ATOM    211  N   CYS X  28      -1.123  -5.629  36.560  1.00 15.00           N  
ATOM    212  CA  CYS X  28      -1.910  -6.704  35.965  1.00 15.00           C  
ATOM    213  C   CYS X  28      -2.887  -7.309  36.965  1.00 15.00           C  
ATOM    214  O   CYS X  28      -2.498  -7.869  37.996  1.00 15.00           O  
ATOM    215  CB  CYS X  28      -0.979  -7.779  35.395  1.00 15.00           C  
ATOM    216  SG  CYS X  28      -1.861  -9.064  34.444  1.00 15.00           S  
ATOM    217  N   PHE X  29      -4.169  -7.190  36.649  1.00 15.00           N  
ATOM    218  CA  PHE X  29      -5.246  -7.588  37.544  1.00 15.00           C  
ATOM    226  C   PHE X  29      -5.488  -9.095  37.450  1.00 15.00           C  
ATOM    227  O   PHE X  29      -5.511  -9.670  36.358  1.00 15.00           O  
ATOM    219  CB  PHE X  29      -6.532  -6.809  37.223  1.00 15.00           C  
ATOM    220  CG  PHE X  29      -7.092  -7.027  35.841  1.00 15.00           C  
ATOM    221  CD1 PHE X  29      -6.541  -6.389  34.736  1.00 15.00           C  
ATOM    222  CD2 PHE X  29      -8.178  -7.873  35.647  1.00 15.00           C  
ATOM    223  CE1 PHE X  29      -7.009  -6.655  33.465  1.00 15.00           C  
ATOM    224  CE2 PHE X  29      -8.712  -8.060  34.388  1.00 15.00           C  
ATOM    225  CZ  PHE X  29      -8.104  -7.481  33.292  1.00 15.00           C  
ATOM    228  N   ARG X  30      -5.656  -9.734  38.600  1.00 15.00           N  
ATOM    229  CA  ARG X  30      -5.942 -11.175  38.625  1.00 15.00           C  
ATOM    237  C   ARG X  30      -7.389 -11.407  39.038  1.00 15.00           C  
ATOM    238  O   ARG X  30      -7.743 -12.362  39.737  1.00 15.00           O  
ATOM    230  CB  ARG X  30      -4.974 -11.877  39.593  1.00 15.00           C  
ATOM    231  CG  ARG X  30      -3.503 -11.675  39.306  1.00 15.00           C  
ATOM    232  CD  ARG X  30      -3.106 -12.190  37.933  1.00 15.00           C  
ATOM    233  NE  ARG X  30      -1.658 -12.120  37.745  1.00 15.00           N  
ATOM    234  CZ  ARG X  30      -1.035 -12.343  36.589  1.00 15.00           C  
ATOM    235  NH1 ARG X  30      -1.723 -12.537  35.476  1.00 15.00           N1+
ATOM    236  NH2 ARG X  30       0.289 -12.370  36.550  1.00 15.00           N  
ATOM    239  N   GLU X  31      -8.275 -10.514  38.580  1.00 15.00           N  
ATOM    240  CA  GLU X  31      -9.658 -10.494  39.044  1.00 15.00           C  
ATOM    246  C   GLU X  31     -10.484 -11.639  38.453  1.00 15.00           C  
ATOM    247  O   GLU X  31     -11.296 -12.256  39.150  1.00 15.00           O  
ATOM    241  CB  GLU X  31     -10.307  -9.151  38.711  1.00 15.00           C  
ATOM    242  CG  GLU X  31      -9.602  -7.951  39.326  1.00 15.00           C  
ATOM    243  CD  GLU X  31     -10.251  -6.633  38.951  1.00 15.00           C  
ATOM    244  OE1 GLU X  31     -10.359  -6.335  37.742  1.00 15.00           O  
ATOM    245  OE2 GLU X  31     -10.658  -5.883  39.862  1.00 15.00           O1-
ATOM    248  N   GLU X  32     -10.276 -11.916  37.175  1.00 15.00           N  
ATOM    249  CA  GLU X  32     -10.924 -13.046  36.518  1.00 15.00           C  
ATOM    255  C   GLU X  32     -10.361 -14.377  37.002  1.00 15.00           C  
ATOM    256  O   GLU X  32     -11.097 -15.346  37.186  1.00 15.00           O  
ATOM    250  CB  GLU X  32     -10.756 -12.949  35.002  1.00 15.00           C  
ATOM    251  CG  GLU X  32     -11.351 -11.695  34.388  1.00 15.00           C  
ATOM    252  CD  GLU X  32     -11.108 -11.607  32.898  1.00 15.00           C  
ATOM    253  OE1 GLU X  32     -11.337 -12.613  32.188  1.00 15.00           O  
ATOM    254  OE2 GLU X  32     -10.686 -10.532  32.419  1.00 15.00           O1-
ATOM    257  N   ASN X  33      -9.052 -14.404  37.200  1.00 15.00           N  
ATOM    258  CA  ASN X  33      -8.342 -15.611  37.598  1.00 15.00           C  
ATOM    263  C   ASN X  33      -8.667 -16.035  39.024  1.00 15.00           C  
ATOM    264  O   ASN X  33      -8.667 -17.227  39.327  1.00 15.00           O  
ATOM    259  CB  ASN X  33      -6.829 -15.439  37.429  1.00 15.00           C  
ATOM    260  CG  ASN X  33      -6.419 -15.140  35.999  1.00 15.00           C  
ATOM    262  ND2 ASN X  33      -5.311 -15.716  35.570  1.00 15.00           N  
ATOM    261  OD1 ASN X  33      -7.093 -14.397  35.285  1.00 15.00           O  
ATOM    265  N   ALA X  34      -8.940 -15.067  39.890  1.00 15.00           N  
ATOM    266  CA  ALA X  34      -9.274 -15.351  41.283  1.00 15.00           C  
ATOM    268  C   ALA X  34     -10.652 -15.999  41.402  1.00 15.00           C  
ATOM    269  O   ALA X  34     -10.853 -16.899  42.212  1.00 15.00           O  
ATOM    267  CB  ALA X  34      -9.204 -14.078  42.114  1.00 15.00           C  
ATOM    270  N   ASN X  35     -11.591 -15.533  40.593  1.00 15.00           N  
ATOM    271  CA  ASN X  35     -12.939 -16.089  40.572  1.00 15.00           C  
ATOM    276  C   ASN X  35     -12.967 -17.457  39.892  1.00 15.00           C  
ATOM    277  O   ASN X  35     -13.769 -18.316  40.263  1.00 15.00           O  
ATOM    272  CB  ASN X  35     -13.887 -15.130  39.855  1.00 15.00           C  
ATOM    273  CG  ASN X  35     -15.334 -15.568  39.903  1.00 15.00           C  
ATOM    275  ND2 ASN X  35     -16.027 -15.437  38.788  1.00 15.00           N  
ATOM    274  OD1 ASN X  35     -15.820 -16.026  40.936  1.00 15.00           O  
ATOM    278  N   PHE X  36     -12.105 -17.645  38.902  1.00 15.00           N  
ATOM    279  CA  PHE X  36     -12.031 -18.882  38.136  1.00 15.00           C  
ATOM    287  C   PHE X  36     -11.501 -20.040  38.987  1.00 15.00           C  
ATOM    288  O   PHE X  36     -12.070 -21.135  38.984  1.00 15.00           O  
ATOM    280  CB  PHE X  36     -11.166 -18.680  36.887  1.00 15.00           C  
ATOM    281  CG  PHE X  36     -11.047 -19.885  36.000  1.00 15.00           C  
ATOM    282  CD1 PHE X  36      -9.890 -20.653  36.016  1.00 15.00           C  
ATOM    283  CD2 PHE X  36     -12.080 -20.258  35.154  1.00 15.00           C  
ATOM    284  CE1 PHE X  36      -9.792 -21.797  35.248  1.00 15.00           C  
ATOM    285  CE2 PHE X  36     -11.982 -21.402  34.379  1.00 15.00           C  
ATOM    286  CZ  PHE X  36     -10.848 -22.185  34.448  1.00 15.00           C  
ATOM    289  N   ASN X  37     -10.411 -19.782  39.698  1.00 15.00           N  
ATOM    290  CA  ASN X  37      -9.827 -20.763  40.614  1.00 15.00           C  
ATOM    295  C   ASN X  37     -10.735 -21.042  41.807  1.00 15.00           C  
ATOM    296  O   ASN X  37     -10.749 -22.150  42.342  1.00 15.00           O  
ATOM    291  CB  ASN X  37      -8.453 -20.272  41.115  1.00 15.00           C  
ATOM    292  CG  ASN X  37      -7.446 -20.021  40.005  1.00 15.00           C  
ATOM    294  ND2 ASN X  37      -6.495 -19.125  40.248  1.00 15.00           N  
ATOM    293  OD1 ASN X  37      -7.512 -20.620  38.934  1.00 15.00           O  
ATOM    297  N   LYS X  38     -11.485 -20.035  42.215  1.00 15.00           N  
ATOM    298  CA  LYS X  38     -12.437 -20.169  43.308  1.00 15.00           C  
ATOM    304  C   LYS X  38     -13.616 -21.074  42.951  1.00 15.00           C  
ATOM    305  O   LYS X  38     -14.289 -21.602  43.841  1.00 15.00           O  
ATOM    299  CB  LYS X  38     -12.941 -18.772  43.696  1.00 15.00           C  
ATOM    300  CG  LYS X  38     -13.829 -18.709  44.926  1.00 15.00           C  
ATOM    301  CD  LYS X  38     -13.994 -17.270  45.384  1.00 15.00           C  
ATOM    302  CE  LYS X  38     -14.679 -17.176  46.736  1.00 15.00           C  
ATOM    303  NZ  LYS X  38     -14.692 -15.779  47.237  1.00 15.00           N1+
ATOM    306  N   ILE X  39     -13.878 -21.270  41.658  1.00 15.00           N  
ATOM    307  CA  ILE X  39     -15.012 -22.105  41.251  1.00 15.00           C  
ATOM    312  C   ILE X  39     -14.557 -23.417  40.601  1.00 15.00           C  
ATOM    313  O   ILE X  39     -15.060 -24.487  40.955  1.00 15.00           O  
ATOM    308  CB  ILE X  39     -15.965 -21.333  40.304  1.00 15.00           C  
ATOM    309  CG1 ILE X  39     -16.433 -20.031  40.972  1.00 15.00           C  
ATOM    310  CG2 ILE X  39     -17.179 -22.175  39.907  1.00 15.00           C  
ATOM    311  CD1 ILE X  39     -17.285 -19.145  40.084  1.00 15.00           C  
ATOM    314  N   PHE X  40     -13.634 -23.329  39.660  1.00 15.00           N  
ATOM    315  CA  PHE X  40     -13.231 -24.502  38.879  1.00 15.00           C  
ATOM    323  C   PHE X  40     -12.397 -25.504  39.683  1.00 15.00           C  
ATOM    324  O   PHE X  40     -12.576 -26.719  39.532  1.00 15.00           O  
ATOM    316  CB  PHE X  40     -12.477 -24.066  37.620  1.00 15.00           C  
ATOM    317  CG  PHE X  40     -12.074 -25.190  36.701  1.00 15.00           C  
ATOM    318  CD1 PHE X  40     -12.976 -25.727  35.796  1.00 15.00           C  
ATOM    319  CD2 PHE X  40     -10.788 -25.709  36.752  1.00 15.00           C  
ATOM    320  CE1 PHE X  40     -12.624 -26.814  35.009  1.00 15.00           C  
ATOM    321  CE2 PHE X  40     -10.436 -26.796  35.971  1.00 15.00           C  
ATOM    322  CZ  PHE X  40     -11.364 -27.372  35.125  1.00 15.00           C  
ATOM    325  N   LEU X  41     -11.503 -24.993  40.510  1.00 15.00           N  
ATOM    326  CA  LEU X  41     -10.653 -25.816  41.367  1.00 15.00           C  
ATOM    331  C   LEU X  41     -11.381 -26.672  42.417  1.00 15.00           C  
ATOM    332  O   LEU X  41     -11.198 -27.888  42.406  1.00 15.00           O  
ATOM    327  CB  LEU X  41      -9.524 -25.003  42.005  1.00 15.00           C  
ATOM    328  CG  LEU X  41      -8.562 -24.324  41.030  1.00 15.00           C  
ATOM    329  CD1 LEU X  41      -7.518 -23.516  41.784  1.00 15.00           C  
ATOM    330  CD2 LEU X  41      -7.894 -25.357  40.126  1.00 15.00           C  
ATOM    333  N   PRO X  42     -12.194 -26.108  43.329  1.00 15.00           N  
ATOM    334  CA  PRO X  42     -12.777 -26.918  44.420  1.00 15.00           C  
ATOM    338  C   PRO X  42     -13.956 -27.780  43.986  1.00 15.00           C  
ATOM    339  O   PRO X  42     -14.446 -28.591  44.764  1.00 15.00           O  
ATOM    335  CB  PRO X  42     -13.186 -25.797  45.409  1.00 15.00           C  
ATOM    336  CG  PRO X  42     -13.820 -24.837  44.401  1.00 15.00           C  
ATOM    337  CD  PRO X  42     -12.647 -24.701  43.431  1.00 15.00           C  
ATOM    340  N   THR X  43     -14.413 -27.602  42.750  1.00 15.00           N  
ATOM    341  CA  THR X  43     -15.356 -28.550  42.174  1.00 15.00           C  
ATOM    345  C   THR X  43     -14.636 -29.798  41.652  1.00 15.00           C  
ATOM    346  O   THR X  43     -15.139 -30.912  41.800  1.00 15.00           O  
ATOM    342  CB  THR X  43     -16.189 -27.891  41.061  1.00 15.00           C  
ATOM    344  CG2 THR X  43     -17.252 -28.842  40.525  1.00 15.00           C  
ATOM    343  OG1 THR X  43     -16.857 -26.736  41.596  1.00 15.00           O  
ATOM    347  N   ILE X  44     -13.472 -29.604  41.042  1.00 15.00           N  
ATOM    348  CA  ILE X  44     -12.781 -30.722  40.394  1.00 15.00           C  
ATOM    353  C   ILE X  44     -11.994 -31.561  41.407  1.00 15.00           C  
ATOM    354  O   ILE X  44     -11.792 -32.764  41.208  1.00 15.00           O  
ATOM    349  CB  ILE X  44     -11.897 -30.255  39.211  1.00 15.00           C  
ATOM    350  CG1 ILE X  44     -11.328 -31.441  38.419  1.00 15.00           C  
ATOM    351  CG2 ILE X  44     -10.765 -29.353  39.680  1.00 15.00           C  
ATOM    352  CD1 ILE X  44     -12.386 -32.351  37.831  1.00 15.00           C  
ATOM    355  N   TYR X  45     -11.565 -30.940  42.506  1.00 15.00           N  
ATOM    356  CA  TYR X  45     -10.963 -31.658  43.626  1.00 15.00           C  
ATOM    365  C   TYR X  45     -11.935 -32.609  44.318  1.00 15.00           C  
ATOM    366  O   TYR X  45     -11.492 -33.562  44.958  1.00 15.00           O  
ATOM    357  CB  TYR X  45     -10.383 -30.694  44.664  1.00 15.00           C  
ATOM    358  CG  TYR X  45      -9.279 -29.789  44.174  1.00 15.00           C  
ATOM    359  CD1 TYR X  45      -9.156 -28.500  44.686  1.00 15.00           C  
ATOM    360  CD2 TYR X  45      -8.356 -30.205  43.222  1.00 15.00           C  
ATOM    361  CE1 TYR X  45      -8.103 -27.686  44.309  1.00 15.00           C  
ATOM    362  CE2 TYR X  45      -7.315 -29.391  42.829  1.00 15.00           C  
ATOM    363  CZ  TYR X  45      -7.193 -28.133  43.376  1.00 15.00           C  
ATOM    364  OH  TYR X  45      -6.157 -27.313  42.986  1.00 15.00           O  
ATOM    367  N   SER X  46     -13.229 -32.355  44.197  1.00 15.00           N  
ATOM    368  CA  SER X  46     -14.245 -33.219  44.782  1.00 15.00           C  
ATOM    371  C   SER X  46     -14.313 -34.580  44.087  1.00 15.00           C  
ATOM    372  O   SER X  46     -14.563 -35.601  44.729  1.00 15.00           O  
ATOM    369  CB  SER X  46     -15.607 -32.532  44.705  1.00 15.00           C  
ATOM    370  OG  SER X  46     -15.592 -31.302  45.412  1.00 15.00           O  
ATOM    373  N   ILE X  47     -14.088 -34.584  42.781  1.00 15.00           N  
ATOM    374  CA  ILE X  47     -14.100 -35.831  42.019  1.00 15.00           C  
ATOM    379  C   ILE X  47     -12.794 -36.595  42.238  1.00 15.00           C  
ATOM    380  O   ILE X  47     -12.806 -37.825  42.329  1.00 15.00           O  
ATOM    375  CB  ILE X  47     -14.310 -35.561  40.520  1.00 15.00           C  
ATOM    376  CG1 ILE X  47     -15.610 -34.770  40.307  1.00 15.00           C  
ATOM    377  CG2 ILE X  47     -14.356 -36.862  39.714  1.00 15.00           C  
ATOM    378  CD1 ILE X  47     -15.862 -34.362  38.875  1.00 15.00           C  
ATOM    381  N   ILE X  48     -11.694 -35.866  42.304  1.00 15.00           N  
ATOM    382  CA  ILE X  48     -10.371 -36.480  42.435  1.00 15.00           C  
ATOM    387  C   ILE X  48     -10.183 -37.062  43.839  1.00 15.00           C  
ATOM    388  O   ILE X  48      -9.499 -38.080  43.999  1.00 15.00           O  
ATOM    383  CB  ILE X  48      -9.260 -35.464  42.117  1.00 15.00           C  
ATOM    384  CG1 ILE X  48      -9.471 -34.887  40.710  1.00 15.00           C  
ATOM    385  CG2 ILE X  48      -7.874 -36.103  42.204  1.00 15.00           C  
ATOM    386  CD1 ILE X  48      -8.487 -33.803  40.324  1.00 15.00           C  
ATOM    389  N   PHE X  49     -10.779 -36.421  44.829  1.00 15.00           N  
ATOM    390  CA  PHE X  49     -10.742 -36.883  46.210  1.00 15.00           C  
ATOM    398  C   PHE X  49     -11.518 -38.192  46.375  1.00 15.00           C  
ATOM    399  O   PHE X  49     -11.096 -39.086  47.114  1.00 15.00           O  
ATOM    391  CB  PHE X  49     -11.326 -35.803  47.128  1.00 15.00           C  
ATOM    392  CG  PHE X  49     -11.266 -36.123  48.598  1.00 15.00           C  
ATOM    393  CD1 PHE X  49     -10.071 -36.021  49.292  1.00 15.00           C  
ATOM    394  CD2 PHE X  49     -12.400 -36.526  49.279  1.00 15.00           C  
ATOM    395  CE1 PHE X  49     -10.011 -36.307  50.641  1.00 15.00           C  
ATOM    396  CE2 PHE X  49     -12.352 -36.788  50.636  1.00 15.00           C  
ATOM    397  CZ  PHE X  49     -11.155 -36.682  51.314  1.00 15.00           C  
ATOM    400  N   LEU X  50     -12.647 -38.293  45.683  1.00 15.00           N  
ATOM    401  CA  LEU X  50     -13.496 -39.479  45.751  1.00 15.00           C  
ATOM    406  C   LEU X  50     -12.835 -40.676  45.064  1.00 15.00           C  
ATOM    407  O   LEU X  50     -12.872 -41.800  45.570  1.00 15.00           O  
ATOM    402  CB  LEU X  50     -14.859 -39.183  45.112  1.00 15.00           C  
ATOM    403  CG  LEU X  50     -15.883 -40.318  45.106  1.00 15.00           C  
ATOM    404  CD1 LEU X  50     -16.201 -40.767  46.526  1.00 15.00           C  
ATOM    405  CD2 LEU X  50     -17.146 -39.882  44.382  1.00 15.00           C  
ATOM    408  N   THR X  51     -12.236 -40.422  43.910  1.00 15.00           N  
ATOM    409  CA  THR X  51     -11.456 -41.446  43.218  1.00 15.00           C  
ATOM    413  C   THR X  51     -10.179 -41.793  43.992  1.00 15.00           C  
ATOM    414  O   THR X  51      -9.710 -42.929  43.936  1.00 15.00           O  
ATOM    410  CB  THR X  51     -11.110 -40.978  41.791  1.00 15.00           C  
ATOM    412  CG2 THR X  51     -10.368 -42.058  41.003  1.00 15.00           C  
ATOM    411  OG1 THR X  51     -12.333 -40.661  41.093  1.00 15.00           O  
ATOM    415  N   GLY X  52      -9.622 -40.822  44.698  1.00 15.00           N  
ATOM    416  CA  GLY X  52      -8.382 -41.039  45.413  1.00 15.00           C  
ATOM    417  C   GLY X  52      -8.550 -41.893  46.655  1.00 15.00           C  
ATOM    418  O   GLY X  52      -7.763 -42.806  46.896  1.00 15.00           O  
ATOM    419  N   ILE X  53      -9.574 -41.604  47.451  1.00 15.00           N  
ATOM    420  CA  ILE X  53      -9.744 -42.298  48.735  1.00 15.00           C  
ATOM    425  C   ILE X  53     -10.259 -43.725  48.529  1.00 15.00           C  
ATOM    426  O   ILE X  53      -9.790 -44.660  49.186  1.00 15.00           O  
ATOM    421  CB  ILE X  53     -10.659 -41.512  49.698  1.00 15.00           C  
ATOM    422  CG1 ILE X  53     -10.123 -40.090  49.906  1.00 15.00           C  
ATOM    423  CG2 ILE X  53     -10.807 -42.209  51.053  1.00 15.00           C  
ATOM    424  CD1 ILE X  53      -8.742 -40.030  50.532  1.00 15.00           C  
ATOM    427  N   VAL X  54     -11.217 -43.884  47.630  1.00 15.00           N  
ATOM    428  CA  VAL X  54     -11.787 -45.206  47.383  1.00 15.00           C  
ATOM    432  C   VAL X  54     -10.902 -46.008  46.425  1.00 15.00           C  
ATOM    433  O   VAL X  54     -10.694 -47.204  46.625  1.00 15.00           O  
ATOM    429  CB  VAL X  54     -13.224 -45.109  46.841  1.00 15.00           C  
ATOM    430  CG1 VAL X  54     -13.849 -46.487  46.615  1.00 15.00           C  
ATOM    431  CG2 VAL X  54     -14.099 -44.306  47.798  1.00 15.00           C  
ATOM    434  N   GLY X  55     -10.399 -45.343  45.396  1.00 15.00           N  
ATOM    435  CA  GLY X  55      -9.578 -46.016  44.397  1.00 15.00           C  
ATOM    436  C   GLY X  55      -8.209 -46.444  44.894  1.00 15.00           C  
ATOM    437  O   GLY X  55      -7.890 -47.635  44.889  1.00 15.00           O  
ATOM    438  N   ASN X  56      -7.402 -45.483  45.327  1.00 15.00           N  
ATOM    439  CA  ASN X  56      -6.063 -45.760  45.844  1.00 15.00           C  
ATOM    444  C   ASN X  56      -6.091 -46.501  47.176  1.00 15.00           C  
ATOM    445  O   ASN X  56      -5.093 -47.131  47.543  1.00 15.00           O  
ATOM    440  CB  ASN X  56      -5.260 -44.460  46.010  1.00 15.00           C  
ATOM    441  CG  ASN X  56      -5.075 -43.691  44.713  1.00 15.00           C  
ATOM    443  ND2 ASN X  56      -3.936 -43.031  44.575  1.00 15.00           N  
ATOM    442  OD1 ASN X  56      -5.943 -43.685  43.840  1.00 15.00           O  
ATOM    446  N   GLY X  57      -7.206 -46.423  47.888  1.00 15.00           N  
ATOM    447  CA  GLY X  57      -7.354 -47.116  49.144  1.00 15.00           C  
ATOM    448  C   GLY X  57      -7.443 -48.620  48.966  1.00 15.00           C  
ATOM    449  O   GLY X  57      -6.801 -49.376  49.700  1.00 15.00           O  
ATOM    450  N   LEU X  58      -8.233 -49.048  47.988  1.00 15.00           N  
ATOM    451  CA  LEU X  58      -8.418 -50.465  47.706  1.00 15.00           C  
ATOM    456  C   LEU X  58      -7.156 -51.092  47.115  1.00 15.00           C  
ATOM    457  O   LEU X  58      -6.886 -52.266  47.362  1.00 15.00           O  
ATOM    452  CB  LEU X  58      -9.610 -50.689  46.765  1.00 15.00           C  
ATOM    453  CG  LEU X  58     -10.974 -50.243  47.292  1.00 15.00           C  
ATOM    454  CD1 LEU X  58     -12.053 -50.455  46.244  1.00 15.00           C  
ATOM    455  CD2 LEU X  58     -11.323 -50.982  48.577  1.00 15.00           C  
ATOM    458  N   VAL X  59      -6.400 -50.315  46.344  1.00 15.00           N  
ATOM    459  CA  VAL X  59      -5.220 -50.843  45.649  1.00 15.00           C  
ATOM    463  C   VAL X  59      -4.079 -51.110  46.638  1.00 15.00           C  
ATOM    464  O   VAL X  59      -3.295 -52.040  46.441  1.00 15.00           O  
ATOM    460  CB  VAL X  59      -4.760 -49.886  44.525  1.00 15.00           C  
ATOM    461  CG1 VAL X  59      -3.554 -50.423  43.762  1.00 15.00           C  
ATOM    462  CG2 VAL X  59      -5.901 -49.636  43.548  1.00 15.00           C  
ATOM    465  N   ILE X  60      -3.991 -50.303  47.684  1.00 15.00           N  
ATOM    466  CA  ILE X  60      -3.039 -50.573  48.761  1.00 15.00           C  
ATOM    471  C   ILE X  60      -3.463 -51.815  49.562  1.00 15.00           C  
ATOM    472  O   ILE X  60      -2.607 -52.560  50.047  1.00 15.00           O  
ATOM    467  CB  ILE X  60      -2.871 -49.342  49.685  1.00 15.00           C  
ATOM    468  CG1 ILE X  60      -2.438 -48.128  48.853  1.00 15.00           C  
ATOM    469  CG2 ILE X  60      -1.850 -49.598  50.791  1.00 15.00           C  
ATOM    470  CD1 ILE X  60      -2.338 -46.835  49.633  1.00 15.00           C  
ATOM    473  N   LEU X  61      -4.765 -52.023  49.700  1.00 15.00           N  
ATOM    474  CA  LEU X  61      -5.280 -53.182  50.416  1.00 15.00           C  
ATOM    479  C   LEU X  61      -5.048 -54.465  49.630  1.00 15.00           C  
ATOM    480  O   LEU X  61      -4.771 -55.511  50.211  1.00 15.00           O  
ATOM    475  CB  LEU X  61      -6.782 -53.027  50.680  1.00 15.00           C  
ATOM    476  CG  LEU X  61      -7.207 -51.853  51.559  1.00 15.00           C  
ATOM    477  CD1 LEU X  61      -8.723 -51.809  51.692  1.00 15.00           C  
ATOM    478  CD2 LEU X  61      -6.544 -51.922  52.929  1.00 15.00           C  
ATOM    481  N   VAL X  62      -5.167 -54.383  48.312  1.00 15.00           N  
ATOM    482  CA  VAL X  62      -4.964 -55.567  47.472  1.00 15.00           C  
ATOM    486  C   VAL X  62      -3.471 -55.833  47.234  1.00 15.00           C  
ATOM    487  O   VAL X  62      -3.054 -56.985  47.110  1.00 15.00           O  
ATOM    483  CB  VAL X  62      -5.728 -55.451  46.135  1.00 15.00           C  
ATOM    484  CG1 VAL X  62      -5.563 -56.693  45.260  1.00 15.00           C  
ATOM    485  CG2 VAL X  62      -7.211 -55.219  46.401  1.00 15.00           C  
ATOM    488  N   MET X  63      -2.680 -54.773  47.168  1.00 15.00           N  
ATOM    489  CA  MET X  63      -1.236 -54.924  47.020  1.00 15.00           C  
ATOM    494  C   MET X  63      -0.495 -55.010  48.353  1.00 15.00           C  
ATOM    495  O   MET X  63       0.714 -55.256  48.368  1.00 15.00           O  
ATOM    490  CB  MET X  63      -0.668 -53.779  46.175  1.00 15.00           C  
ATOM    491  CG  MET X  63      -1.253 -53.712  44.771  1.00 15.00           C  
ATOM    492  SD  MET X  63      -0.633 -52.308  43.818  1.00 15.00           S  
ATOM    493  CE  MET X  63      -1.512 -52.543  42.276  1.00 15.00           C  
ATOM    496  N   GLY X  64      -1.189 -54.814  49.464  1.00 15.00           N  
ATOM    497  CA  GLY X  64      -0.585 -55.053  50.755  1.00 15.00           C  
ATOM    498  C   GLY X  64      -1.412 -55.974  51.628  1.00 15.00           C  
ATOM    499  O   GLY X  64      -2.242 -56.728  51.105  1.00 15.00           O  
ATOM    500  N   TYR X  65      -1.180 -55.909  52.934  1.00 15.00           N  
ATOM    501  CA  TYR X  65      -1.692 -56.881  53.897  1.00 15.00           C  
ATOM    510  C   TYR X  65      -1.217 -58.306  53.596  1.00 15.00           C  
ATOM    511  O   TYR X  65      -2.019 -59.215  53.327  1.00 15.00           O  
ATOM    502  CB  TYR X  65      -3.209 -56.781  54.077  1.00 15.00           C  
ATOM    503  CG  TYR X  65      -3.685 -55.523  54.747  1.00 15.00           C  
ATOM    504  CD1 TYR X  65      -3.585 -54.276  54.148  1.00 15.00           C  
ATOM    505  CD2 TYR X  65      -4.257 -55.596  56.014  1.00 15.00           C  
ATOM    506  CE1 TYR X  65      -3.956 -53.127  54.825  1.00 15.00           C  
ATOM    507  CE2 TYR X  65      -4.673 -54.461  56.677  1.00 15.00           C  
ATOM    508  CZ  TYR X  65      -4.493 -53.230  56.093  1.00 15.00           C  
ATOM    509  OH  TYR X  65      -4.852 -52.094  56.782  1.00 15.00           O  
ATOM    512  N   GLN X  66       0.100 -58.473  53.638  1.00 15.00           N  
ATOM    513  CA  GLN X  66       0.763 -59.778  53.639  1.00 15.00           C  
ATOM    519  C   GLN X  66       0.630 -60.498  52.304  1.00 15.00           C  
ATOM    520  O   GLN X  66      -0.212 -61.381  52.114  1.00 15.00           O  
ATOM    514  CB  GLN X  66       0.316 -60.657  54.818  1.00 15.00           C  
ATOM    515  CG  GLN X  66       0.609 -60.057  56.178  1.00 15.00           C  
ATOM    516  CD  GLN X  66       2.092 -59.843  56.403  1.00 15.00           C  
ATOM    518  NE2 GLN X  66       2.581 -58.665  56.055  1.00 15.00           N  
ATOM    517  OE1 GLN X  66       2.791 -60.733  56.887  1.00 15.00           O  
ATOM    521  N   LYS X  67       1.468 -60.102  51.352  1.00 15.00           N  
ATOM    522  CA  LYS X  67       1.358 -60.634  50.002  1.00 15.00           C  
ATOM    528  C   LYS X  67       2.718 -61.124  49.531  1.00 15.00           C  
ATOM    529  O   LYS X  67       3.718 -60.408  49.641  1.00 15.00           O  
ATOM    523  CB  LYS X  67       0.803 -59.578  49.040  1.00 15.00           C  
ATOM    524  CG  LYS X  67      -0.588 -59.077  49.396  1.00 15.00           C  
ATOM    525  CD  LYS X  67      -1.602 -60.208  49.391  1.00 15.00           C  
ATOM    526  CE  LYS X  67      -2.959 -59.756  49.905  1.00 15.00           C  
ATOM    527  NZ  LYS X  67      -3.544 -58.663  49.087  1.00 15.00           N1+
ATOM    530  N   LYS X  68       2.755 -62.337  49.011  1.00 15.00           N  
ATOM    531  CA  LYS X  68       4.002 -62.937  48.553  1.00 15.00           C  
ATOM    537  C   LYS X  68       4.009 -63.131  47.039  1.00 15.00           C  
ATOM    538  O   LYS X  68       2.943 -63.381  46.451  1.00 15.00           O  
ATOM    532  CB  LYS X  68       4.255 -64.281  49.245  1.00 15.00           C  
ATOM    533  CG  LYS X  68       3.194 -65.336  48.972  1.00 15.00           C  
ATOM    534  CD  LYS X  68       3.614 -66.699  49.483  1.00 15.00           C  
ATOM    535  CE  LYS X  68       2.620 -67.765  49.059  1.00 15.00           C  
ATOM    536  NZ  LYS X  68       3.083 -69.121  49.444  1.00 15.00           N1+
ATOM    539  N   LEU X  69       5.194 -63.021  46.454  1.00 15.00           N  
ATOM    540  CA  LEU X  69       5.450 -63.212  45.030  1.00 15.00           C  
ATOM    545  C   LEU X  69       4.710 -62.194  44.163  1.00 15.00           C  
ATOM    546  O   LEU X  69       4.279 -62.483  43.042  1.00 15.00           O  
ATOM    541  CB  LEU X  69       5.132 -64.663  44.621  1.00 15.00           C  
ATOM    542  CG  LEU X  69       5.892 -65.751  45.374  1.00 15.00           C  
ATOM    543  CD1 LEU X  69       5.431 -67.133  44.937  1.00 15.00           C  
ATOM    544  CD2 LEU X  69       7.395 -65.595  45.185  1.00 15.00           C  
ATOM    547  N   ARG X  70       4.560 -60.988  44.700  1.00 15.00           N  
ATOM    548  CA  ARG X  70       3.957 -59.869  44.003  1.00 15.00           C  
ATOM    556  C   ARG X  70       4.807 -59.420  42.824  1.00 15.00           C  
ATOM    557  O   ARG X  70       6.037 -59.552  42.847  1.00 15.00           O  
ATOM    549  CB  ARG X  70       3.762 -58.691  44.961  1.00 15.00           C  
ATOM    550  CG  ARG X  70       2.829 -58.986  46.117  1.00 15.00           C  
ATOM    551  CD  ARG X  70       2.739 -57.797  47.051  1.00 15.00           C  
ATOM    552  NE  ARG X  70       4.033 -57.485  47.661  1.00 15.00           N  
ATOM    553  CZ  ARG X  70       4.155 -57.140  48.946  1.00 15.00           C  
ATOM    554  NH1 ARG X  70       3.086 -56.774  49.642  1.00 15.00           N1+
ATOM    555  NH2 ARG X  70       5.340 -57.163  49.526  1.00 15.00           N  
ATOM    558  N   SER X  71       4.147 -58.904  41.801  1.00 15.00           N  
ATOM    559  CA  SER X  71       4.814 -58.446  40.602  1.00 15.00           C  
ATOM    562  C   SER X  71       5.587 -57.163  40.888  1.00 15.00           C  
ATOM    563  O   SER X  71       5.257 -56.407  41.807  1.00 15.00           O  
ATOM    560  CB  SER X  71       3.774 -58.187  39.507  1.00 15.00           C  
ATOM    561  OG  SER X  71       3.049 -59.370  39.208  1.00 15.00           O  
ATOM    564  N   MET X  72       6.621 -56.921  40.096  1.00 15.00           N  
ATOM    565  CA  MET X  72       7.355 -55.663  40.139  1.00 15.00           C  
ATOM    570  C   MET X  72       6.494 -54.497  39.671  1.00 15.00           C  
ATOM    571  O   MET X  72       6.738 -53.360  40.085  1.00 15.00           O  
ATOM    566  CB  MET X  72       8.610 -55.757  39.262  1.00 15.00           C  
ATOM    567  CG  MET X  72       9.576 -56.848  39.694  1.00 15.00           C  
ATOM    568  SD  MET X  72      10.187 -56.623  41.375  1.00 15.00           S  
ATOM    569  CE  MET X  72      11.331 -57.997  41.498  1.00 15.00           C  
ATOM    572  N   THR X  73       5.519 -54.781  38.822  1.00 15.00           N  
ATOM    573  CA  THR X  73       4.555 -53.820  38.330  1.00 15.00           C  
ATOM    577  C   THR X  73       3.679 -53.306  39.476  1.00 15.00           C  
ATOM    578  O   THR X  73       3.400 -52.112  39.572  1.00 15.00           O  
ATOM    574  CB  THR X  73       3.669 -54.485  37.263  1.00 15.00           C  
ATOM    576  CG2 THR X  73       2.683 -53.494  36.652  1.00 15.00           C  
ATOM    575  OG1 THR X  73       4.514 -55.007  36.221  1.00 15.00           O  
ATOM    579  N   ASP X  74       3.254 -54.216  40.333  1.00 15.00           N  
ATOM    580  CA  ASP X  74       2.373 -53.868  41.442  1.00 15.00           C  
ATOM    585  C   ASP X  74       3.127 -53.115  42.527  1.00 15.00           C  
ATOM    586  O   ASP X  74       2.531 -52.299  43.227  1.00 15.00           O  
ATOM    581  CB  ASP X  74       1.723 -55.124  42.035  1.00 15.00           C  
ATOM    582  CG  ASP X  74       0.874 -55.873  41.027  1.00 15.00           C  
ATOM    583  OD1 ASP X  74      -0.259 -56.274  41.375  1.00 15.00           O  
ATOM    584  OD2 ASP X  74       1.333 -56.067  39.880  1.00 15.00           O1-
ATOM    587  N   LYS X  75       4.419 -53.390  42.668  1.00 15.00           N  
ATOM    588  CA  LYS X  75       5.263 -52.684  43.619  1.00 15.00           C  
ATOM    594  C   LYS X  75       5.466 -51.230  43.212  1.00 15.00           C  
ATOM    595  O   LYS X  75       5.493 -50.351  44.073  1.00 15.00           O  
ATOM    589  CB  LYS X  75       6.622 -53.372  43.769  1.00 15.00           C  
ATOM    590  CG  LYS X  75       6.536 -54.781  44.330  1.00 15.00           C  
ATOM    591  CD  LYS X  75       7.910 -55.315  44.704  1.00 15.00           C  
ATOM    592  CE  LYS X  75       7.797 -56.577  45.537  1.00 15.00           C  
ATOM    593  NZ  LYS X  75       7.061 -56.342  46.807  1.00 15.00           N1+
ATOM    596  N   TYR X  76       5.609 -50.994  41.911  1.00 15.00           N  
ATOM    597  CA  TYR X  76       5.755 -49.638  41.394  1.00 15.00           C  
ATOM    606  C   TYR X  76       4.442 -48.874  41.531  1.00 15.00           C  
ATOM    607  O   TYR X  76       4.434 -47.703  41.901  1.00 15.00           O  
ATOM    598  CB  TYR X  76       6.164 -49.658  39.921  1.00 15.00           C  
ATOM    599  CG  TYR X  76       7.497 -50.296  39.601  1.00 15.00           C  
ATOM    600  CD1 TYR X  76       8.563 -50.268  40.493  1.00 15.00           C  
ATOM    601  CD2 TYR X  76       7.687 -50.928  38.374  1.00 15.00           C  
ATOM    602  CE1 TYR X  76       9.765 -50.882  40.195  1.00 15.00           C  
ATOM    603  CE2 TYR X  76       8.873 -51.574  38.086  1.00 15.00           C  
ATOM    604  CZ  TYR X  76       9.899 -51.561  39.000  1.00 15.00           C  
ATOM    605  OH  TYR X  76      11.071 -52.230  38.720  1.00 15.00           O  
ATOM    608  N   ARG X  77       3.338 -49.558  41.239  1.00 15.00           N  
ATOM    609  CA  ARG X  77       2.010 -48.985  41.422  1.00 15.00           C  
ATOM    617  C   ARG X  77       1.673 -48.771  42.896  1.00 15.00           C  
ATOM    618  O   ARG X  77       0.830 -47.937  43.214  1.00 15.00           O  
ATOM    610  CB  ARG X  77       0.945 -49.867  40.756  1.00 15.00           C  
ATOM    611  CG  ARG X  77       1.129 -49.992  39.252  1.00 15.00           C  
ATOM    612  CD  ARG X  77      -0.092 -50.590  38.582  1.00 15.00           C  
ATOM    613  NE  ARG X  77      -0.394 -51.951  39.029  1.00 15.00           N  
ATOM    614  CZ  ARG X  77      -0.964 -52.864  38.230  1.00 15.00           C  
ATOM    615  NH1 ARG X  77      -1.487 -52.485  37.067  1.00 15.00           N1+
ATOM    616  NH2 ARG X  77      -1.006 -54.135  38.593  1.00 15.00           N  
ATOM    619  N   LEU X  78       2.327 -49.513  43.786  1.00 15.00           N  
ATOM    620  CA  LEU X  78       2.007 -49.450  45.202  1.00 15.00           C  
ATOM    625  C   LEU X  78       2.638 -48.213  45.838  1.00 15.00           C  
ATOM    626  O   LEU X  78       1.997 -47.543  46.648  1.00 15.00           O  
ATOM    621  CB  LEU X  78       2.491 -50.715  45.919  1.00 15.00           C  
ATOM    622  CG  LEU X  78       2.160 -50.825  47.409  1.00 15.00           C  
ATOM    623  CD1 LEU X  78       0.655 -50.775  47.636  1.00 15.00           C  
ATOM    624  CD2 LEU X  78       2.745 -52.101  47.992  1.00 15.00           C  
ATOM    627  N   HIS X  79       3.884 -47.927  45.474  1.00 15.00           N  
ATOM    628  CA  HIS X  79       4.562 -46.702  45.884  1.00 15.00           C  
ATOM    635  C   HIS X  79       3.891 -45.456  45.303  1.00 15.00           C  
ATOM    636  O   HIS X  79       3.941 -44.384  45.910  1.00 15.00           O  
ATOM    629  CB  HIS X  79       6.040 -46.728  45.456  1.00 15.00           C  
ATOM    630  CG  HIS X  79       6.866 -47.760  46.164  1.00 15.00           C  
ATOM    632  CD2 HIS X  79       7.651 -48.743  45.653  1.00 15.00           C  
ATOM    631  ND1 HIS X  79       6.917 -47.800  47.542  1.00 15.00           N  
ATOM    633  CE1 HIS X  79       7.798 -48.747  47.832  1.00 15.00           C  
ATOM    634  NE2 HIS X  79       8.250 -49.354  46.729  1.00 15.00           N  
ATOM    637  N   LEU X  80       3.269 -45.595  44.137  1.00 15.00           N  
ATOM    638  CA  LEU X  80       2.467 -44.503  43.594  1.00 15.00           C  
ATOM    643  C   LEU X  80       1.202 -44.287  44.413  1.00 15.00           C  
ATOM    644  O   LEU X  80       0.919 -43.172  44.843  1.00 15.00           O  
ATOM    639  CB  LEU X  80       2.093 -44.785  42.142  1.00 15.00           C  
ATOM    640  CG  LEU X  80       3.254 -44.909  41.155  1.00 15.00           C  
ATOM    641  CD1 LEU X  80       2.732 -45.202  39.757  1.00 15.00           C  
ATOM    642  CD2 LEU X  80       4.094 -43.642  41.151  1.00 15.00           C  
ATOM    645  N   SER X  81       0.451 -45.362  44.623  1.00 15.00           N  
ATOM    646  CA  SER X  81      -0.879 -45.269  45.225  1.00 15.00           C  
ATOM    649  C   SER X  81      -0.836 -44.946  46.720  1.00 15.00           C  
ATOM    650  O   SER X  81      -1.835 -44.492  47.279  1.00 15.00           O  
ATOM    647  CB  SER X  81      -1.671 -46.558  44.979  1.00 15.00           C  
ATOM    648  OG  SER X  81      -1.858 -46.776  43.587  1.00 15.00           O  
ATOM    651  N   VAL X  82       0.305 -45.174  47.369  1.00 15.00           N  
ATOM    652  CA  VAL X  82       0.493 -44.628  48.720  1.00 15.00           C  
ATOM    656  C   VAL X  82       0.862 -43.144  48.643  1.00 15.00           C  
ATOM    657  O   VAL X  82       0.396 -42.345  49.463  1.00 15.00           O  
ATOM    653  CB  VAL X  82       1.552 -45.417  49.518  1.00 15.00           C  
ATOM    654  CG1 VAL X  82       1.720 -44.878  50.932  1.00 15.00           C  
ATOM    655  CG2 VAL X  82       1.170 -46.890  49.587  1.00 15.00           C  
ATOM    658  N   ALA X  83       1.694 -42.789  47.673  1.00 15.00           N  
ATOM    659  CA  ALA X  83       2.232 -41.437  47.593  1.00 15.00           C  
ATOM    661  C   ALA X  83       1.195 -40.450  47.079  1.00 15.00           C  
ATOM    662  O   ALA X  83       1.159 -39.297  47.518  1.00 15.00           O  
ATOM    660  CB  ALA X  83       3.478 -41.403  46.722  1.00 15.00           C  
ATOM    663  N   ASP X  84       0.361 -40.900  46.152  1.00 15.00           N  
ATOM    664  CA  ASP X  84      -0.753 -40.093  45.665  1.00 15.00           C  
ATOM    669  C   ASP X  84      -1.806 -39.906  46.747  1.00 15.00           C  
ATOM    670  O   ASP X  84      -2.362 -38.821  46.875  1.00 15.00           O  
ATOM    665  CB  ASP X  84      -1.379 -40.689  44.400  1.00 15.00           C  
ATOM    666  CG  ASP X  84      -0.400 -40.779  43.246  1.00 15.00           C  
ATOM    667  OD1 ASP X  84       0.349 -39.802  43.011  1.00 15.00           O  
ATOM    668  OD2 ASP X  84      -0.374 -41.825  42.561  1.00 15.00           O1-
ATOM    671  N   LEU X  85      -2.067 -40.961  47.508  1.00 15.00           N  
ATOM    672  CA  LEU X  85      -3.143 -40.980  48.496  1.00 15.00           C  
ATOM    677  C   LEU X  85      -2.826 -40.085  49.692  1.00 15.00           C  
ATOM    678  O   LEU X  85      -3.735 -39.573  50.351  1.00 15.00           O  
ATOM    673  CB  LEU X  85      -3.428 -42.409  48.977  1.00 15.00           C  
ATOM    674  CG  LEU X  85      -4.579 -42.566  49.975  1.00 15.00           C  
ATOM    675  CD1 LEU X  85      -5.883 -42.073  49.370  1.00 15.00           C  
ATOM    676  CD2 LEU X  85      -4.705 -44.012  50.426  1.00 15.00           C  
ATOM    679  N   LEU X  86      -1.539 -39.894  49.966  1.00 15.00           N  
ATOM    680  CA  LEU X  86      -1.091 -38.842  50.869  1.00 15.00           C  
ATOM    685  C   LEU X  86      -1.404 -37.464  50.296  1.00 15.00           C  
ATOM    686  O   LEU X  86      -1.635 -36.516  51.040  1.00 15.00           O  
ATOM    681  CB  LEU X  86       0.418 -38.977  51.112  1.00 15.00           C  
ATOM    682  CG  LEU X  86       1.039 -37.990  52.108  1.00 15.00           C  
ATOM    683  CD1 LEU X  86       0.382 -38.114  53.477  1.00 15.00           C  
ATOM    684  CD2 LEU X  86       2.541 -38.204  52.211  1.00 15.00           C  
ATOM    687  N   PHE X  87      -1.409 -37.355  48.976  1.00 15.00           N  
ATOM    688  CA  PHE X  87      -1.617 -36.088  48.308  1.00 15.00           C  
ATOM    696  C   PHE X  87      -3.108 -35.802  48.113  1.00 15.00           C  
ATOM    697  O   PHE X  87      -3.503 -34.638  48.038  1.00 15.00           O  
ATOM    689  CB  PHE X  87      -0.886 -36.073  46.959  1.00 15.00           C  
ATOM    690  CG  PHE X  87      -0.956 -34.752  46.241  1.00 15.00           C  
ATOM    691  CD1 PHE X  87      -1.834 -34.573  45.182  1.00 15.00           C  
ATOM    692  CD2 PHE X  87      -0.152 -33.697  46.633  1.00 15.00           C  
ATOM    693  CE1 PHE X  87      -1.965 -33.330  44.587  1.00 15.00           C  
ATOM    694  CE2 PHE X  87      -0.284 -32.455  46.035  1.00 15.00           C  
ATOM    695  CZ  PHE X  87      -1.222 -32.261  45.039  1.00 15.00           C  
ATOM    698  N   VAL X  88      -3.920 -36.851  48.023  1.00 15.00           N  
ATOM    699  CA  VAL X  88      -5.375 -36.711  47.856  1.00 15.00           C  
ATOM    703  C   VAL X  88      -6.027 -36.119  49.112  1.00 15.00           C  
ATOM    704  O   VAL X  88      -7.021 -35.395  49.024  1.00 15.00           O  
ATOM    700  CB  VAL X  88      -6.034 -38.052  47.463  1.00 15.00           C  
ATOM    701  CG1 VAL X  88      -7.538 -37.917  47.241  1.00 15.00           C  
ATOM    702  CG2 VAL X  88      -5.403 -38.611  46.194  1.00 15.00           C  
ATOM    705  N   ILE X  89      -5.461 -36.410  50.280  1.00 15.00           N  
ATOM    706  CA  ILE X  89      -6.002 -35.875  51.525  1.00 15.00           C  
ATOM    711  C   ILE X  89      -5.638 -34.408  51.782  1.00 15.00           C  
ATOM    712  O   ILE X  89      -6.030 -33.862  52.813  1.00 15.00           O  
ATOM    707  CB  ILE X  89      -5.633 -36.738  52.752  1.00 15.00           C  
ATOM    708  CG1 ILE X  89      -4.116 -36.749  52.983  1.00 15.00           C  
ATOM    709  CG2 ILE X  89      -6.169 -38.155  52.579  1.00 15.00           C  
ATOM    710  CD1 ILE X  89      -3.679 -37.503  54.218  1.00 15.00           C  
ATOM    713  N   THR X  90      -4.906 -33.766  50.880  1.00 15.00           N  
ATOM    714  CA  THR X  90      -4.648 -32.334  51.038  1.00 15.00           C  
ATOM    718  C   THR X  90      -5.465 -31.482  50.067  1.00 15.00           C  
ATOM    719  O   THR X  90      -5.438 -30.254  50.164  1.00 15.00           O  
ATOM    715  CB  THR X  90      -3.145 -31.979  50.915  1.00 15.00           C  
ATOM    717  CG2 THR X  90      -2.331 -32.748  51.945  1.00 15.00           C  
ATOM    716  OG1 THR X  90      -2.662 -32.287  49.603  1.00 15.00           O  
ATOM    720  N   LEU X  91      -6.178 -32.123  49.147  1.00 15.00           N  
ATOM    721  CA  LEU X  91      -7.091 -31.515  48.202  1.00 15.00           C  
ATOM    726  C   LEU X  91      -8.219 -30.661  48.803  1.00 15.00           C  
ATOM    727  O   LEU X  91      -8.530 -29.632  48.184  1.00 15.00           O  
ATOM    722  CB  LEU X  91      -7.693 -32.581  47.263  1.00 15.00           C  
ATOM    723  CG  LEU X  91      -6.681 -33.400  46.455  1.00 15.00           C  
ATOM    724  CD1 LEU X  91      -7.383 -34.478  45.640  1.00 15.00           C  
ATOM    725  CD2 LEU X  91      -5.846 -32.499  45.560  1.00 15.00           C  
ATOM    728  N   PRO X  92      -8.875 -31.044  49.926  1.00 15.00           N  
ATOM    729  CA  PRO X  92      -9.573 -30.122  50.826  1.00 15.00           C  
ATOM    733  C   PRO X  92      -8.813 -28.857  51.201  1.00 15.00           C  
ATOM    734  O   PRO X  92      -9.394 -27.774  51.231  1.00 15.00           O  
ATOM    730  CB  PRO X  92      -9.720 -31.011  52.094  1.00 15.00           C  
ATOM    731  CG  PRO X  92     -10.181 -32.276  51.400  1.00 15.00           C  
ATOM    732  CD  PRO X  92      -9.040 -32.451  50.414  1.00 15.00           C  
ATOM    735  N   PHE X  93      -7.516 -28.995  51.477  1.00 15.00           N  
ATOM    736  CA  PHE X  93      -6.745 -27.854  51.971  1.00 15.00           C  
ATOM    744  C   PHE X  93      -6.425 -26.887  50.838  1.00 15.00           C  
ATOM    745  O   PHE X  93      -6.466 -25.667  51.018  1.00 15.00           O  
ATOM    737  CB  PHE X  93      -5.444 -28.331  52.625  1.00 15.00           C  
ATOM    738  CG  PHE X  93      -5.646 -29.234  53.813  1.00 15.00           C  
ATOM    739  CD1 PHE X  93      -5.629 -30.613  53.671  1.00 15.00           C  
ATOM    740  CD2 PHE X  93      -5.855 -28.704  55.074  1.00 15.00           C  
ATOM    741  CE1 PHE X  93      -5.766 -31.441  54.770  1.00 15.00           C  
ATOM    742  CE2 PHE X  93      -6.056 -29.522  56.165  1.00 15.00           C  
ATOM    743  CZ  PHE X  93      -5.987 -30.893  56.017  1.00 15.00           C  
ATOM    746  N   TRP X  94      -6.106 -27.436  49.675  1.00 15.00           N  
ATOM    747  CA  TRP X  94      -5.877 -26.635  48.481  1.00 15.00           C  
ATOM    758  C   TRP X  94      -7.155 -25.964  47.987  1.00 15.00           C  
ATOM    759  O   TRP X  94      -7.094 -24.902  47.361  1.00 15.00           O  
ATOM    748  CB  TRP X  94      -5.269 -27.502  47.374  1.00 15.00           C  
ATOM    749  CG  TRP X  94      -3.928 -28.056  47.746  1.00 15.00           C  
ATOM    750  CD1 TRP X  94      -3.570 -29.368  47.823  1.00 15.00           C  
ATOM    751  CD2 TRP X  94      -2.759 -27.300  48.092  1.00 15.00           C  
ATOM    753  CE2 TRP X  94      -1.734 -28.223  48.373  1.00 15.00           C  
ATOM    754  CE3 TRP X  94      -2.480 -25.931  48.190  1.00 15.00           C  
ATOM    752  NE1 TRP X  94      -2.262 -29.482  48.233  1.00 15.00           N  
ATOM    755  CZ2 TRP X  94      -0.445 -27.824  48.720  1.00 15.00           C  
ATOM    756  CZ3 TRP X  94      -1.191 -25.535  48.501  1.00 15.00           C  
ATOM    757  CH2 TRP X  94      -0.187 -26.478  48.750  1.00 15.00           C  
ATOM    760  N   ALA X  95      -8.300 -26.578  48.260  1.00 15.00           N  
ATOM    761  CA  ALA X  95      -9.582 -26.029  47.853  1.00 15.00           C  
ATOM    763  C   ALA X  95      -9.921 -24.796  48.685  1.00 15.00           C  
ATOM    764  O   ALA X  95     -10.380 -23.791  48.148  1.00 15.00           O  
ATOM    762  CB  ALA X  95     -10.674 -27.080  47.989  1.00 15.00           C  
ATOM    765  N   VAL X  96      -9.689 -24.883  49.992  1.00 15.00           N  
ATOM    766  CA  VAL X  96     -10.015 -23.783  50.903  1.00 15.00           C  
ATOM    770  C   VAL X  96      -9.038 -22.623  50.714  1.00 15.00           C  
ATOM    771  O   VAL X  96      -9.423 -21.462  50.902  1.00 15.00           O  
ATOM    767  CB  VAL X  96     -10.050 -24.254  52.369  1.00 15.00           C  
ATOM    768  CG1 VAL X  96     -10.442 -23.137  53.335  1.00 15.00           C  
ATOM    769  CG2 VAL X  96     -11.035 -25.410  52.519  1.00 15.00           C  
ATOM    772  N   ASP X  97      -7.800 -22.932  50.349  1.00 15.00           N  
ATOM    773  CA  ASP X  97      -6.795 -21.947  49.973  1.00 15.00           C  
ATOM    778  C   ASP X  97      -7.213 -21.163  48.726  1.00 15.00           C  
ATOM    779  O   ASP X  97      -6.982 -19.956  48.638  1.00 15.00           O  
ATOM    774  CB  ASP X  97      -5.446 -22.637  49.719  1.00 15.00           C  
ATOM    775  CG  ASP X  97      -4.313 -21.661  49.420  1.00 15.00           C  
ATOM    776  OD1 ASP X  97      -4.088 -20.739  50.233  1.00 15.00           O  
ATOM    777  OD2 ASP X  97      -3.652 -21.813  48.370  1.00 15.00           O1-
ATOM    780  N   ALA X  98      -7.824 -21.856  47.781  1.00 15.00           N  
ATOM    781  CA  ALA X  98      -8.306 -21.223  46.561  1.00 15.00           C  
ATOM    783  C   ALA X  98      -9.506 -20.330  46.836  1.00 15.00           C  
ATOM    784  O   ALA X  98      -9.609 -19.231  46.295  1.00 15.00           O  
ATOM    782  CB  ALA X  98      -8.657 -22.285  45.526  1.00 15.00           C  
ATOM    785  N   VAL X  99     -10.416 -20.809  47.682  1.00 15.00           N  
ATOM    786  CA  VAL X  99     -11.688 -20.113  47.876  1.00 15.00           C  
ATOM    790  C   VAL X  99     -11.537 -18.935  48.844  1.00 15.00           C  
ATOM    791  O   VAL X  99     -12.027 -17.839  48.571  1.00 15.00           O  
ATOM    787  CB  VAL X  99     -12.808 -21.072  48.330  1.00 15.00           C  
ATOM    788  CG1 VAL X  99     -14.154 -20.367  48.486  1.00 15.00           C  
ATOM    789  CG2 VAL X  99     -12.953 -22.217  47.338  1.00 15.00           C  
ATOM    792  N   ALA X 100     -10.870 -19.156  49.965  1.00 15.00           N  
ATOM    793  CA  ALA X 100     -10.772 -18.102  50.967  1.00 15.00           C  
ATOM    795  C   ALA X 100      -9.343 -17.614  51.185  1.00 15.00           C  
ATOM    796  O   ALA X 100      -8.953 -16.563  50.669  1.00 15.00           O  
ATOM    794  CB  ALA X 100     -11.428 -18.541  52.273  1.00 15.00           C  
ATOM    797  N   ASN X 101      -8.562 -18.365  51.946  1.00 15.00           N  
ATOM    798  CA  ASN X 101      -7.263 -17.926  52.430  1.00 15.00           C  
ATOM    803  C   ASN X 101      -6.571 -19.081  53.140  1.00 15.00           C  
ATOM    804  O   ASN X 101      -7.227 -19.988  53.656  1.00 15.00           O  
ATOM    799  CB  ASN X 101      -7.482 -16.768  53.419  1.00 15.00           C  
ATOM    800  CG  ASN X 101      -6.218 -16.173  53.993  1.00 15.00           C  
ATOM    802  ND2 ASN X 101      -6.297 -15.687  55.219  1.00 15.00           N  
ATOM    801  OD1 ASN X 101      -5.172 -16.148  53.342  1.00 15.00           O  
ATOM    805  N   TRP X 102      -5.243 -19.059  53.179  1.00 15.00           N  
ATOM    806  CA  TRP X 102      -4.502 -20.145  53.792  1.00 15.00           C  
ATOM    817  C   TRP X 102      -4.584 -20.035  55.309  1.00 15.00           C  
ATOM    818  O   TRP X 102      -3.767 -19.392  55.968  1.00 15.00           O  
ATOM    807  CB  TRP X 102      -3.053 -20.140  53.306  1.00 15.00           C  
ATOM    808  CG  TRP X 102      -2.255 -21.307  53.800  1.00 15.00           C  
ATOM    809  CD1 TRP X 102      -1.490 -21.360  54.923  1.00 15.00           C  
ATOM    810  CD2 TRP X 102      -2.148 -22.593  53.175  1.00 15.00           C  
ATOM    812  CE2 TRP X 102      -1.303 -23.376  53.985  1.00 15.00           C  
ATOM    813  CE3 TRP X 102      -2.683 -23.157  52.014  1.00 15.00           C  
ATOM    811  NE1 TRP X 102      -0.925 -22.606  55.052  1.00 15.00           N  
ATOM    814  CZ2 TRP X 102      -0.973 -24.691  53.665  1.00 15.00           C  
ATOM    815  CZ3 TRP X 102      -2.353 -24.464  51.698  1.00 15.00           C  
ATOM    816  CH2 TRP X 102      -1.504 -25.215  52.518  1.00 15.00           C  
ATOM    819  N   TYR X 103      -5.604 -20.667  55.862  1.00 15.00           N  
ATOM    820  CA  TYR X 103      -5.820 -20.672  57.310  1.00 15.00           C  
ATOM    829  C   TYR X 103      -5.171 -21.873  57.982  1.00 15.00           C  
ATOM    830  O   TYR X 103      -5.504 -22.239  59.111  1.00 15.00           O  
ATOM    821  CB  TYR X 103      -7.331 -20.675  57.597  1.00 15.00           C  
ATOM    822  CG  TYR X 103      -8.062 -19.468  57.081  1.00 15.00           C  
ATOM    823  CD1 TYR X 103      -9.073 -19.595  56.144  1.00 15.00           C  
ATOM    824  CD2 TYR X 103      -7.742 -18.192  57.534  1.00 15.00           C  
ATOM    825  CE1 TYR X 103      -9.727 -18.493  55.646  1.00 15.00           C  
ATOM    826  CE2 TYR X 103      -8.426 -17.083  57.079  1.00 15.00           C  
ATOM    827  CZ  TYR X 103      -9.399 -17.242  56.115  1.00 15.00           C  
ATOM    828  OH  TYR X 103     -10.049 -16.140  55.619  1.00 15.00           O  
ATOM    831  N   PHE X 104      -4.216 -22.497  57.299  1.00 15.00           N  
ATOM    832  CA  PHE X 104      -3.670 -23.768  57.759  1.00 15.00           C  
ATOM    840  C   PHE X 104      -2.353 -23.633  58.519  1.00 15.00           C  
ATOM    841  O   PHE X 104      -1.798 -24.630  58.979  1.00 15.00           O  
ATOM    833  CB  PHE X 104      -3.533 -24.730  56.577  1.00 15.00           C  
ATOM    834  CG  PHE X 104      -4.837 -24.956  55.871  1.00 15.00           C  
ATOM    835  CD1 PHE X 104      -5.880 -25.622  56.499  1.00 15.00           C  
ATOM    836  CD2 PHE X 104      -5.022 -24.496  54.576  1.00 15.00           C  
ATOM    837  CE1 PHE X 104      -7.105 -25.760  55.875  1.00 15.00           C  
ATOM    838  CE2 PHE X 104      -6.247 -24.632  53.957  1.00 15.00           C  
ATOM    839  CZ  PHE X 104      -7.294 -25.241  54.613  1.00 15.00           C  
ATOM    842  N   GLY X 105      -1.858 -22.415  58.651  1.00 15.00           N  
ATOM    843  CA  GLY X 105      -0.603 -22.174  59.326  1.00 15.00           C  
ATOM    844  C   GLY X 105       0.633 -22.351  58.464  1.00 15.00           C  
ATOM    845  O   GLY X 105       0.569 -22.836  57.332  1.00 15.00           O  
ATOM    846  N   ASN X 106       1.761 -21.948  59.021  1.00 15.00           N  
ATOM    847  CA  ASN X 106       3.064 -22.077  58.380  1.00 15.00           C  
ATOM    852  C   ASN X 106       3.620 -23.490  58.463  1.00 15.00           C  
ATOM    853  O   ASN X 106       4.296 -23.942  57.535  1.00 15.00           O  
ATOM    848  CB  ASN X 106       4.057 -21.086  58.995  1.00 15.00           C  
ATOM    849  CG  ASN X 106       5.396 -21.042  58.284  1.00 15.00           C  
ATOM    851  ND2 ASN X 106       6.354 -21.830  58.756  1.00 15.00           N  
ATOM    850  OD1 ASN X 106       5.564 -20.308  57.315  1.00 15.00           O  
ATOM    854  N   PHE X 107       3.343 -24.164  59.560  1.00 15.00           N  
ATOM    855  CA  PHE X 107       3.724 -25.553  59.779  1.00 15.00           C  
ATOM    863  C   PHE X 107       3.066 -26.521  58.797  1.00 15.00           C  
ATOM    864  O   PHE X 107       3.719 -27.437  58.296  1.00 15.00           O  
ATOM    856  CB  PHE X 107       3.439 -25.983  61.220  1.00 15.00           C  
ATOM    857  CG  PHE X 107       4.262 -25.279  62.259  1.00 15.00           C  
ATOM    858  CD1 PHE X 107       3.980 -23.972  62.638  1.00 15.00           C  
ATOM    859  CD2 PHE X 107       5.323 -25.935  62.867  1.00 15.00           C  
ATOM    860  CE1 PHE X 107       4.806 -23.309  63.521  1.00 15.00           C  
ATOM    861  CE2 PHE X 107       6.087 -25.304  63.828  1.00 15.00           C  
ATOM    862  CZ  PHE X 107       5.860 -23.975  64.120  1.00 15.00           C  
ATOM    865  N   LEU X 108       1.790 -26.330  58.522  1.00 15.00           N  
ATOM    866  CA  LEU X 108       1.123 -27.162  57.523  1.00 15.00           C  
ATOM    871  C   LEU X 108       1.548 -26.781  56.106  1.00 15.00           C  
ATOM    872  O   LEU X 108       1.429 -27.594  55.191  1.00 15.00           O  
ATOM    867  CB  LEU X 108      -0.398 -27.100  57.676  1.00 15.00           C  
ATOM    868  CG  LEU X 108      -1.210 -28.054  56.791  1.00 15.00           C  
ATOM    869  CD1 LEU X 108      -0.796 -29.496  57.037  1.00 15.00           C  
ATOM    870  CD2 LEU X 108      -2.696 -27.886  57.045  1.00 15.00           C  
ATOM    873  N   CYS X 109       2.035 -25.560  55.929  1.00 15.00           N  
ATOM    874  CA  CYS X 109       2.494 -25.055  54.643  1.00 15.00           C  
ATOM    875  C   CYS X 109       3.762 -25.780  54.190  1.00 15.00           C  
ATOM    876  O   CYS X 109       3.866 -26.146  53.020  1.00 15.00           O  
ATOM    877  CB  CYS X 109       2.740 -23.548  54.732  1.00 15.00           C  
ATOM    878  SG  CYS X 109       3.335 -22.748  53.207  1.00 15.00           S  
ATOM    879  N   LYS X 110       4.693 -25.989  55.111  1.00 15.00           N  
ATOM    880  CA  LYS X 110       5.910 -26.734  54.829  1.00 15.00           C  
ATOM    886  C   LYS X 110       5.618 -28.210  54.566  1.00 15.00           C  
ATOM    887  O   LYS X 110       6.271 -28.822  53.726  1.00 15.00           O  
ATOM    881  CB  LYS X 110       6.906 -26.609  55.987  1.00 15.00           C  
ATOM    882  CG  LYS X 110       7.370 -25.191  56.261  1.00 15.00           C  
ATOM    883  CD  LYS X 110       8.495 -25.176  57.283  1.00 15.00           C  
ATOM    884  CE  LYS X 110       9.120 -23.798  57.407  1.00 15.00           C  
ATOM    885  NZ  LYS X 110       9.708 -23.329  56.121  1.00 15.00           N1+
ATOM    888  N   ALA X 111       4.638 -28.747  55.278  1.00 15.00           N  
ATOM    889  CA  ALA X 111       4.276 -30.154  55.182  1.00 15.00           C  
ATOM    891  C   ALA X 111       3.648 -30.514  53.834  1.00 15.00           C  
ATOM    892  O   ALA X 111       3.747 -31.659  53.383  1.00 15.00           O  
ATOM    890  CB  ALA X 111       3.348 -30.536  56.327  1.00 15.00           C  
ATOM    893  N   VAL X 112       3.004 -29.545  53.185  1.00 15.00           N  
ATOM    894  CA  VAL X 112       2.255 -29.851  51.967  1.00 15.00           C  
ATOM    898  C   VAL X 112       3.119 -29.722  50.714  1.00 15.00           C  
ATOM    899  O   VAL X 112       2.931 -30.483  49.769  1.00 15.00           O  
ATOM    895  CB  VAL X 112       0.960 -29.023  51.825  1.00 15.00           C  
ATOM    896  CG1 VAL X 112       0.024 -29.307  52.992  1.00 15.00           C  
ATOM    897  CG2 VAL X 112       1.246 -27.530  51.709  1.00 15.00           C  
ATOM    900  N   HIS X 113       4.060 -28.790  50.719  1.00 15.00           N  
ATOM    901  CA  HIS X 113       5.104 -28.721  49.706  1.00 15.00           C  
ATOM    908  C   HIS X 113       6.009 -29.951  49.691  1.00 15.00           C  
ATOM    909  O   HIS X 113       6.618 -30.221  48.648  1.00 15.00           O  
ATOM    902  CB  HIS X 113       5.963 -27.457  49.868  1.00 15.00           C  
ATOM    903  CG  HIS X 113       5.284 -26.193  49.451  1.00 15.00           C  
ATOM    905  CD2 HIS X 113       5.237 -25.642  48.200  1.00 15.00           C  
ATOM    904  ND1 HIS X 113       4.586 -25.332  50.253  1.00 15.00           N  
ATOM    906  CE1 HIS X 113       4.202 -24.280  49.527  1.00 15.00           C  
ATOM    907  NE2 HIS X 113       4.591 -24.410  48.275  1.00 15.00           N  
ATOM    910  N   VAL X 114       6.118 -30.674  50.800  1.00 15.00           N  
ATOM    911  CA  VAL X 114       6.900 -31.913  50.779  1.00 15.00           C  
ATOM    915  C   VAL X 114       6.128 -32.987  50.006  1.00 15.00           C  
ATOM    916  O   VAL X 114       6.715 -33.714  49.209  1.00 15.00           O  
ATOM    912  CB  VAL X 114       7.208 -32.402  52.209  1.00 15.00           C  
ATOM    913  CG1 VAL X 114       8.007 -33.706  52.224  1.00 15.00           C  
ATOM    914  CG2 VAL X 114       7.972 -31.336  52.985  1.00 15.00           C  
ATOM    917  N   ILE X 115       4.829 -33.069  50.254  1.00 15.00           N  
ATOM    918  CA  ILE X 115       3.993 -34.035  49.546  1.00 15.00           C  
ATOM    923  C   ILE X 115       3.805 -33.606  48.089  1.00 15.00           C  
ATOM    924  O   ILE X 115       3.686 -34.468  47.212  1.00 15.00           O  
ATOM    919  CB  ILE X 115       2.630 -34.201  50.248  1.00 15.00           C  
ATOM    920  CG1 ILE X 115       2.848 -34.615  51.712  1.00 15.00           C  
ATOM    921  CG2 ILE X 115       1.765 -35.245  49.548  1.00 15.00           C  
ATOM    922  CD1 ILE X 115       1.575 -34.724  52.528  1.00 15.00           C  
ATOM    925  N   TYR X 116       3.782 -32.303  47.842  1.00 15.00           N  
ATOM    926  CA  TYR X 116       3.407 -31.761  46.541  1.00 15.00           C  
ATOM    935  C   TYR X 116       4.520 -31.992  45.516  1.00 15.00           C  
ATOM    936  O   TYR X 116       4.258 -32.335  44.368  1.00 15.00           O  
ATOM    927  CB  TYR X 116       3.123 -30.268  46.660  1.00 15.00           C  
ATOM    928  CG  TYR X 116       2.332 -29.631  45.556  1.00 15.00           C  
ATOM    929  CD1 TYR X 116       2.825 -29.466  44.267  1.00 15.00           C  
ATOM    930  CD2 TYR X 116       1.043 -29.175  45.818  1.00 15.00           C  
ATOM    931  CE1 TYR X 116       2.010 -29.001  43.247  1.00 15.00           C  
ATOM    932  CE2 TYR X 116       0.251 -28.644  44.821  1.00 15.00           C  
ATOM    933  CZ  TYR X 116       0.720 -28.610  43.530  1.00 15.00           C  
ATOM    934  OH  TYR X 116      -0.115 -28.177  42.520  1.00 15.00           O  
ATOM    937  N   THR X 117       5.751 -31.800  45.962  1.00 15.00           N  
ATOM    938  CA  THR X 117       6.928 -31.823  45.106  1.00 15.00           C  
ATOM    942  C   THR X 117       7.410 -33.254  44.846  1.00 15.00           C  
ATOM    943  O   THR X 117       7.945 -33.536  43.778  1.00 15.00           O  
ATOM    939  CB  THR X 117       8.056 -30.968  45.717  1.00 15.00           C  
ATOM    941  CG2 THR X 117       9.269 -30.892  44.795  1.00 15.00           C  
ATOM    940  OG1 THR X 117       7.561 -29.631  45.920  1.00 15.00           O  
ATOM    944  N   VAL X 118       7.227 -34.145  45.812  1.00 15.00           N  
ATOM    945  CA  VAL X 118       7.489 -35.567  45.558  1.00 15.00           C  
ATOM    949  C   VAL X 118       6.444 -36.140  44.595  1.00 15.00           C  
ATOM    950  O   VAL X 118       6.777 -37.004  43.783  1.00 15.00           O  
ATOM    946  CB  VAL X 118       7.530 -36.377  46.870  1.00 15.00           C  
ATOM    947  CG1 VAL X 118       7.821 -37.857  46.629  1.00 15.00           C  
ATOM    948  CG2 VAL X 118       8.577 -35.802  47.819  1.00 15.00           C  
ATOM    951  N   ASN X 119       5.214 -35.657  44.686  1.00 15.00           N  
ATOM    952  CA  ASN X 119       4.119 -36.138  43.849  1.00 15.00           C  
ATOM    957  C   ASN X 119       4.288 -35.742  42.382  1.00 15.00           C  
ATOM    958  O   ASN X 119       3.948 -36.517  41.486  1.00 15.00           O  
ATOM    953  CB  ASN X 119       2.774 -35.643  44.388  1.00 15.00           C  
ATOM    954  CG  ASN X 119       1.579 -36.234  43.664  1.00 15.00           C  
ATOM    956  ND2 ASN X 119       1.171 -37.424  44.072  1.00 15.00           N  
ATOM    955  OD1 ASN X 119       1.031 -35.624  42.743  1.00 15.00           O  
ATOM    959  N   LEU X 120       4.809 -34.544  42.145  1.00 15.00           N  
ATOM    960  CA  LEU X 120       5.067 -34.067  40.791  1.00 15.00           C  
ATOM    965  C   LEU X 120       6.188 -34.829  40.087  1.00 15.00           C  
ATOM    966  O   LEU X 120       6.209 -34.903  38.858  1.00 15.00           O  
ATOM    961  CB  LEU X 120       5.410 -32.577  40.801  1.00 15.00           C  
ATOM    962  CG  LEU X 120       4.332 -31.626  41.326  1.00 15.00           C  
ATOM    963  CD1 LEU X 120       4.850 -30.196  41.341  1.00 15.00           C  
ATOM    964  CD2 LEU X 120       3.063 -31.733  40.490  1.00 15.00           C  
ATOM    967  N   TYR X 121       7.117 -35.393  40.838  1.00 15.00           N  
ATOM    968  CA  TYR X 121       8.215 -36.132  40.231  1.00 15.00           C  
ATOM    977  C   TYR X 121       8.101 -37.651  40.349  1.00 15.00           C  
ATOM    978  O   TYR X 121       8.708 -38.367  39.551  1.00 15.00           O  
ATOM    969  CB  TYR X 121       9.564 -35.635  40.755  1.00 15.00           C  
ATOM    970  CG  TYR X 121       9.884 -34.214  40.344  1.00 15.00           C  
ATOM    971  CD1 TYR X 121      10.603 -33.975  39.182  1.00 15.00           C  
ATOM    972  CD2 TYR X 121       9.483 -33.117  41.097  1.00 15.00           C  
ATOM    973  CE1 TYR X 121      10.956 -32.693  38.811  1.00 15.00           C  
ATOM    974  CE2 TYR X 121       9.837 -31.831  40.740  1.00 15.00           C  
ATOM    975  CZ  TYR X 121      10.591 -31.630  39.606  1.00 15.00           C  
ATOM    976  OH  TYR X 121      10.988 -30.362  39.258  1.00 15.00           O  
ATOM    979  N   SER X 122       7.347 -38.150  41.317  1.00 15.00           N  
ATOM    980  CA  SER X 122       7.183 -39.602  41.436  1.00 15.00           C  
ATOM    983  C   SER X 122       6.285 -40.170  40.337  1.00 15.00           C  
ATOM    984  O   SER X 122       6.421 -41.326  39.948  1.00 15.00           O  
ATOM    981  CB  SER X 122       6.614 -39.968  42.802  1.00 15.00           C  
ATOM    982  OG  SER X 122       5.312 -39.436  42.968  1.00 15.00           O  
ATOM    985  N   SER X 123       5.370 -39.347  39.839  1.00 15.00           N  
ATOM    986  CA  SER X 123       4.421 -39.767  38.813  1.00 15.00           C  
ATOM    989  C   SER X 123       5.073 -40.011  37.448  1.00 15.00           C  
ATOM    990  O   SER X 123       4.464 -40.638  36.581  1.00 15.00           O  
ATOM    987  CB  SER X 123       3.320 -38.715  38.690  1.00 15.00           C  
ATOM    988  OG  SER X 123       3.870 -37.477  38.278  1.00 15.00           O  
ATOM    991  N   VAL X 124       6.297 -39.525  37.250  1.00 15.00           N  
ATOM    992  CA  VAL X 124       6.918 -39.606  35.932  1.00 15.00           C  
ATOM    996  C   VAL X 124       8.231 -40.392  35.952  1.00 15.00           C  
ATOM    997  O   VAL X 124       8.516 -41.131  35.012  1.00 15.00           O  
ATOM    993  CB  VAL X 124       7.128 -38.213  35.291  1.00 15.00           C  
ATOM    994  CG1 VAL X 124       5.797 -37.495  35.119  1.00 15.00           C  
ATOM    995  CG2 VAL X 124       8.086 -37.356  36.109  1.00 15.00           C  
ATOM    998  N   TRP X 125       9.019 -40.231  37.008  1.00 15.00           N  
ATOM    999  CA  TRP X 125      10.152 -41.117  37.264  1.00 15.00           C  
ATOM   1010  C   TRP X 125       9.760 -42.575  37.487  1.00 15.00           C  
ATOM   1011  O   TRP X 125      10.415 -43.471  36.948  1.00 15.00           O  
ATOM   1000  CB  TRP X 125      10.989 -40.600  38.441  1.00 15.00           C  
ATOM   1001  CG  TRP X 125      11.749 -39.346  38.103  1.00 15.00           C  
ATOM   1002  CD1 TRP X 125      11.268 -38.115  37.785  1.00 15.00           C  
ATOM   1003  CD2 TRP X 125      13.180 -39.249  38.043  1.00 15.00           C  
ATOM   1005  CE2 TRP X 125      13.489 -37.949  37.600  1.00 15.00           C  
ATOM   1006  CE3 TRP X 125      14.218 -40.145  38.319  1.00 15.00           C  
ATOM   1004  NE1 TRP X 125      12.307 -37.269  37.465  1.00 15.00           N  
ATOM   1007  CZ2 TRP X 125      14.804 -37.540  37.371  1.00 15.00           C  
ATOM   1008  CZ3 TRP X 125      15.520 -39.728  38.092  1.00 15.00           C  
ATOM   1009  CH2 TRP X 125      15.801 -38.444  37.607  1.00 15.00           C  
ATOM   1012  N   ILE X 126       8.720 -42.812  38.274  1.00 15.00           N  
ATOM   1013  CA  ILE X 126       8.343 -44.196  38.600  1.00 15.00           C  
ATOM   1018  C   ILE X 126       7.662 -44.871  37.401  1.00 15.00           C  
ATOM   1019  O   ILE X 126       7.781 -46.089  37.232  1.00 15.00           O  
ATOM   1014  CB  ILE X 126       7.483 -44.267  39.880  1.00 15.00           C  
ATOM   1015  CG1 ILE X 126       8.247 -43.611  41.044  1.00 15.00           C  
ATOM   1016  CG2 ILE X 126       7.124 -45.700  40.257  1.00 15.00           C  
ATOM   1017  CD1 ILE X 126       7.459 -43.522  42.336  1.00 15.00           C  
ATOM   1020  N   LEU X 127       6.975 -44.086  36.578  1.00 15.00           N  
ATOM   1021  CA  LEU X 127       6.381 -44.549  35.330  1.00 15.00           C  
ATOM   1026  C   LEU X 127       7.438 -45.019  34.326  1.00 15.00           C  
ATOM   1027  O   LEU X 127       7.150 -45.871  33.476  1.00 15.00           O  
ATOM   1022  CB  LEU X 127       5.534 -43.432  34.693  1.00 15.00           C  
ATOM   1023  CG  LEU X 127       4.792 -43.805  33.403  1.00 15.00           C  
ATOM   1024  CD1 LEU X 127       3.827 -44.952  33.652  1.00 15.00           C  
ATOM   1025  CD2 LEU X 127       4.053 -42.600  32.840  1.00 15.00           C  
ATOM   1028  N   ALA X 128       8.648 -44.470  34.425  1.00 15.00           N  
ATOM   1029  CA  ALA X 128       9.769 -44.934  33.619  1.00 15.00           C  
ATOM   1031  C   ALA X 128      10.186 -46.348  34.035  1.00 15.00           C  
ATOM   1032  O   ALA X 128      10.539 -47.174  33.191  1.00 15.00           O  
ATOM   1030  CB  ALA X 128      10.943 -43.972  33.744  1.00 15.00           C  
ATOM   1033  N   PHE X 129      10.144 -46.614  35.332  1.00 15.00           N  
ATOM   1034  CA  PHE X 129      10.535 -47.913  35.865  1.00 15.00           C  
ATOM   1042  C   PHE X 129       9.501 -48.981  35.517  1.00 15.00           C  
ATOM   1043  O   PHE X 129       9.853 -50.145  35.313  1.00 15.00           O  
ATOM   1035  CB  PHE X 129      10.714 -47.844  37.385  1.00 15.00           C  
ATOM   1036  CG  PHE X 129      11.714 -46.820  37.852  1.00 15.00           C  
ATOM   1037  CD1 PHE X 129      12.961 -46.712  37.256  1.00 15.00           C  
ATOM   1038  CD2 PHE X 129      11.398 -45.965  38.897  1.00 15.00           C  
ATOM   1039  CE1 PHE X 129      13.858 -45.742  37.664  1.00 15.00           C  
ATOM   1040  CE2 PHE X 129      12.320 -45.047  39.360  1.00 15.00           C  
ATOM   1041  CZ  PHE X 129      13.543 -44.921  38.731  1.00 15.00           C  
ATOM   1044  N   ILE X 130       8.235 -48.584  35.457  1.00 15.00           N  
ATOM   1045  CA  ILE X 130       7.139 -49.496  35.127  1.00 15.00           C  
ATOM   1050  C   ILE X 130       7.221 -49.905  33.654  1.00 15.00           C  
ATOM   1051  O   ILE X 130       6.884 -51.043  33.308  1.00 15.00           O  
ATOM   1046  CB  ILE X 130       5.770 -48.832  35.398  1.00 15.00           C  
ATOM   1047  CG1 ILE X 130       5.684 -48.372  36.856  1.00 15.00           C  
ATOM   1048  CG2 ILE X 130       4.607 -49.775  35.080  1.00 15.00           C  
ATOM   1049  CD1 ILE X 130       4.424 -47.602  37.193  1.00 15.00           C  
ATOM   1052  N   SER X 131       7.648 -48.979  32.810  1.00 15.00           N  
ATOM   1053  CA  SER X 131       7.823 -49.246  31.397  1.00 15.00           C  
ATOM   1056  C   SER X 131       8.986 -50.204  31.155  1.00 15.00           C  
ATOM   1057  O   SER X 131       8.858 -51.144  30.373  1.00 15.00           O  
ATOM   1054  CB  SER X 131       8.052 -47.939  30.641  1.00 15.00           C  
ATOM   1055  OG  SER X 131       6.943 -47.062  30.786  1.00 15.00           O  
ATOM   1058  N   LEU X 132      10.103 -49.960  31.830  1.00 15.00           N  
ATOM   1059  CA  LEU X 132      11.313 -50.764  31.673  1.00 15.00           C  
ATOM   1064  C   LEU X 132      11.151 -52.175  32.229  1.00 15.00           C  
ATOM   1065  O   LEU X 132      11.856 -53.093  31.798  1.00 15.00           O  
ATOM   1060  CB  LEU X 132      12.509 -50.072  32.335  1.00 15.00           C  
ATOM   1061  CG  LEU X 132      13.876 -50.738  32.135  1.00 15.00           C  
ATOM   1062  CD1 LEU X 132      14.227 -50.825  30.656  1.00 15.00           C  
ATOM   1063  CD2 LEU X 132      14.956 -49.997  32.905  1.00 15.00           C  
ATOM   1066  N   ASP X 133      10.234 -52.343  33.173  1.00 15.00           N  
ATOM   1067  CA  ASP X 133       9.776 -53.650  33.623  1.00 15.00           C  
ATOM   1072  C   ASP X 133       9.131 -54.449  32.486  1.00 15.00           C  
ATOM   1073  O   ASP X 133       9.584 -55.545  32.150  1.00 15.00           O  
ATOM   1068  CB  ASP X 133       8.804 -53.497  34.799  1.00 15.00           C  
ATOM   1069  CG  ASP X 133       8.336 -54.816  35.388  1.00 15.00           C  
ATOM   1070  OD1 ASP X 133       7.222 -55.260  35.040  1.00 15.00           O  
ATOM   1071  OD2 ASP X 133       9.074 -55.416  36.192  1.00 15.00           O1-
ATOM   1074  N   ARG X 134       8.078 -53.892  31.909  1.00 15.00           N  
ATOM   1075  CA  ARG X 134       7.294 -54.609  30.911  1.00 15.00           C  
ATOM   1083  C   ARG X 134       7.961 -54.611  29.543  1.00 15.00           C  
ATOM   1084  O   ARG X 134       7.640 -55.448  28.697  1.00 15.00           O  
ATOM   1076  CB  ARG X 134       5.876 -54.038  30.839  1.00 15.00           C  
ATOM   1077  CG  ARG X 134       5.062 -54.029  32.116  1.00 15.00           C  
ATOM   1078  CD  ARG X 134       4.636 -55.380  32.633  1.00 15.00           C  
ATOM   1079  NE  ARG X 134       5.719 -56.236  33.094  1.00 15.00           N  
ATOM   1080  CZ  ARG X 134       5.619 -57.547  33.261  1.00 15.00           C  
ATOM   1081  NH1 ARG X 134       4.577 -58.215  32.777  1.00 15.00           N1+
ATOM   1082  NH2 ARG X 134       6.570 -58.190  33.925  1.00 15.00           N  
ATOM   1085  N   TYR X 135       8.891 -53.683  29.325  1.00 15.00           N  
ATOM   1086  CA  TYR X 135       9.894 -53.767  28.276  1.00 15.00           C  
ATOM   1095  C   TYR X 135      10.727 -55.039  28.427  1.00 15.00           C  
ATOM   1096  O   TYR X 135      10.900 -55.782  27.464  1.00 15.00           O  
ATOM   1087  CB  TYR X 135      10.778 -52.509  28.322  1.00 15.00           C  
ATOM   1088  CG  TYR X 135      11.990 -52.474  27.418  1.00 15.00           C  
ATOM   1089  CD1 TYR X 135      13.268 -52.552  27.976  1.00 15.00           C  
ATOM   1090  CD2 TYR X 135      11.887 -52.369  26.040  1.00 15.00           C  
ATOM   1091  CE1 TYR X 135      14.392 -52.606  27.174  1.00 15.00           C  
ATOM   1092  CE2 TYR X 135      13.014 -52.404  25.232  1.00 15.00           C  
ATOM   1093  CZ  TYR X 135      14.258 -52.556  25.807  1.00 15.00           C  
ATOM   1094  OH  TYR X 135      15.379 -52.659  25.010  1.00 15.00           O  
ATOM   1097  N   LEU X 136      11.232 -55.264  29.630  1.00 15.00           N  
ATOM   1098  CA  LEU X 136      12.220 -56.318  29.852  1.00 15.00           C  
ATOM   1103  C   LEU X 136      11.577 -57.703  29.832  1.00 15.00           C  
ATOM   1104  O   LEU X 136      12.220 -58.684  29.466  1.00 15.00           O  
ATOM   1099  CB  LEU X 136      12.909 -56.093  31.206  1.00 15.00           C  
ATOM   1100  CG  LEU X 136      14.027 -57.075  31.577  1.00 15.00           C  
ATOM   1101  CD1 LEU X 136      15.151 -57.033  30.553  1.00 15.00           C  
ATOM   1102  CD2 LEU X 136      14.555 -56.800  32.978  1.00 15.00           C  
ATOM   1105  N   ALA X 137      10.315 -57.774  30.225  1.00 15.00           N  
ATOM   1106  CA  ALA X 137       9.526 -58.989  30.103  1.00 15.00           C  
ATOM   1108  C   ALA X 137       9.301 -59.448  28.659  1.00 15.00           C  
ATOM   1109  O   ALA X 137       9.435 -60.635  28.357  1.00 15.00           O  
ATOM   1107  CB  ALA X 137       8.202 -58.842  30.835  1.00 15.00           C  
ATOM   1110  N   ILE X 138       8.961 -58.525  27.765  1.00 15.00           N  
ATOM   1111  CA  ILE X 138       8.540 -58.944  26.422  1.00 15.00           C  
ATOM   1116  C   ILE X 138       9.627 -58.757  25.353  1.00 15.00           C  
ATOM   1117  O   ILE X 138       9.761 -59.586  24.455  1.00 15.00           O  
ATOM   1112  CB  ILE X 138       7.216 -58.270  25.995  1.00 15.00           C  
ATOM   1113  CG1 ILE X 138       6.664 -58.869  24.695  1.00 15.00           C  
ATOM   1114  CG2 ILE X 138       7.374 -56.759  25.876  1.00 15.00           C  
ATOM   1115  CD1 ILE X 138       5.307 -58.341  24.290  1.00 15.00           C  
ATOM   1118  N   VAL X 139      10.391 -57.680  25.445  1.00 15.00           N  
ATOM   1119  CA  VAL X 139      11.386 -57.390  24.408  1.00 15.00           C  
ATOM   1123  C   VAL X 139      12.661 -58.211  24.617  1.00 15.00           C  
ATOM   1124  O   VAL X 139      13.322 -58.601  23.649  1.00 15.00           O  
ATOM   1120  CB  VAL X 139      11.691 -55.884  24.335  1.00 15.00           C  
ATOM   1121  CG1 VAL X 139      12.695 -55.545  23.236  1.00 15.00           C  
ATOM   1122  CG2 VAL X 139      10.405 -55.092  24.110  1.00 15.00           C  
ATOM   1125  N   HIS X 140      13.011 -58.471  25.863  1.00 15.00           N  
ATOM   1126  CA  HIS X 140      14.112 -59.377  26.146  1.00 15.00           C  
ATOM   1133  C   HIS X 140      13.612 -60.742  26.591  1.00 15.00           C  
ATOM   1134  O   HIS X 140      12.694 -60.860  27.400  1.00 15.00           O  
ATOM   1127  CB  HIS X 140      15.052 -58.782  27.203  1.00 15.00           C  
ATOM   1128  CG  HIS X 140      15.687 -57.487  26.794  1.00 15.00           C  
ATOM   1130  CD2 HIS X 140      15.130 -56.253  26.669  1.00 15.00           C  
ATOM   1129  ND1 HIS X 140      17.025 -57.416  26.470  1.00 15.00           N  
ATOM   1131  CE1 HIS X 140      17.235 -56.164  26.100  1.00 15.00           C  
ATOM   1132  NE2 HIS X 140      16.124 -55.428  26.203  1.00 15.00           N  
ATOM   1135  N   ALA X 141      14.226 -61.779  26.049  1.00 15.00           N  
ATOM   1136  CA  ALA X 141      13.999 -63.129  26.555  1.00 15.00           C  
ATOM   1138  C   ALA X 141      15.232 -63.658  27.272  1.00 15.00           C  
ATOM   1139  O   ALA X 141      15.470 -64.867  27.359  1.00 15.00           O  
ATOM   1137  CB  ALA X 141      13.585 -64.039  25.399  1.00 15.00           C  
ATOM   1140  N   THR X 142      16.037 -62.739  27.820  1.00 15.00           N  
ATOM   1141  CA  THR X 142      17.228 -63.122  28.568  1.00 15.00           C  
ATOM   1145  C   THR X 142      16.853 -63.733  29.919  1.00 15.00           C  
ATOM   1146  O   THR X 142      15.968 -63.233  30.624  1.00 15.00           O  
ATOM   1142  CB  THR X 142      18.220 -61.948  28.748  1.00 15.00           C  
ATOM   1144  CG2 THR X 142      17.607 -60.801  29.545  1.00 15.00           C  
ATOM   1143  OG1 THR X 142      19.406 -62.407  29.417  1.00 15.00           O  
ATOM   1147  N   ASN X 143      17.525 -64.817  30.271  1.00 15.00           N  
ATOM   1148  CA  ASN X 143      17.207 -65.563  31.481  1.00 15.00           C  
ATOM   1153  C   ASN X 143      17.830 -64.914  32.712  1.00 15.00           C  
ATOM   1154  O   ASN X 143      17.362 -65.116  33.836  1.00 15.00           O  
ATOM   1149  CB  ASN X 143      17.666 -67.015  31.338  1.00 15.00           C  
ATOM   1150  CG  ASN X 143      17.199 -67.916  32.467  1.00 15.00           C  
ATOM   1152  ND2 ASN X 143      18.028 -68.870  32.852  1.00 15.00           N  
ATOM   1151  OD1 ASN X 143      16.095 -67.754  32.997  1.00 15.00           O  
ATOM   1155  N   SER X 144      18.876 -64.130  32.503  1.00 15.00           N  
ATOM   1156  CA  SER X 144      19.716 -63.607  33.549  1.00 15.00           C  
ATOM   1159  C   SER X 144      18.998 -62.509  34.327  1.00 15.00           C  
ATOM   1160  O   SER X 144      18.242 -61.721  33.759  1.00 15.00           O  
ATOM   1157  CB  SER X 144      21.013 -63.050  32.956  1.00 15.00           C  
ATOM   1158  OG  SER X 144      21.866 -62.544  33.967  1.00 15.00           O  
ATOM   1161  N   GLN X 145      19.236 -62.474  35.624  1.00 15.00           N  
ATOM   1162  CA  GLN X 145      18.508 -61.574  36.505  1.00 15.00           C  
ATOM   1168  C   GLN X 145      19.261 -60.265  36.720  1.00 15.00           C  
ATOM   1169  O   GLN X 145      18.953 -59.509  37.646  1.00 15.00           O  
ATOM   1163  CB  GLN X 145      18.233 -62.275  37.846  1.00 15.00           C  
ATOM   1164  CG  GLN X 145      17.479 -63.586  37.708  1.00 15.00           C  
ATOM   1165  CD  GLN X 145      16.133 -63.430  37.025  1.00 15.00           C  
ATOM   1167  NE2 GLN X 145      15.808 -64.370  36.147  1.00 15.00           N  
ATOM   1166  OE1 GLN X 145      15.391 -62.479  37.279  1.00 15.00           O  
ATOM   1170  N   ARG X 146      20.235 -59.988  35.866  1.00 15.00           N  
ATOM   1171  CA  ARG X 146      21.121 -58.840  35.946  1.00 15.00           C  
ATOM   1179  C   ARG X 146      20.442 -57.501  35.592  1.00 15.00           C  
ATOM   1180  O   ARG X 146      20.670 -56.531  36.327  1.00 15.00           O  
ATOM   1172  CB  ARG X 146      22.372 -59.085  35.089  1.00 15.00           C  
ATOM   1173  CG  ARG X 146      23.406 -57.982  35.068  1.00 15.00           C  
ATOM   1174  CD  ARG X 146      23.929 -57.614  36.439  1.00 15.00           C  
ATOM   1175  NE  ARG X 146      24.771 -56.411  36.387  1.00 15.00           N  
ATOM   1176  CZ  ARG X 146      25.816 -56.200  37.181  1.00 15.00           C  
ATOM   1177  NH1 ARG X 146      26.033 -56.981  38.235  1.00 15.00           N1+
ATOM   1178  NH2 ARG X 146      26.652 -55.200  36.918  1.00 15.00           N  
ATOM   1181  N   PRO X 147      19.659 -57.398  34.494  1.00 15.00           N  
ATOM   1182  CA  PRO X 147      18.629 -56.368  34.321  1.00 15.00           C  
ATOM   1186  C   PRO X 147      17.675 -56.191  35.498  1.00 15.00           C  
ATOM   1187  O   PRO X 147      17.354 -55.056  35.874  1.00 15.00           O  
ATOM   1183  CB  PRO X 147      17.848 -56.927  33.089  1.00 15.00           C  
ATOM   1184  CG  PRO X 147      19.046 -57.366  32.262  1.00 15.00           C  
ATOM   1185  CD  PRO X 147      19.735 -58.262  33.282  1.00 15.00           C  
ATOM   1188  N   ARG X 148      17.229 -57.304  36.074  1.00 15.00           N  
ATOM   1189  CA  ARG X 148      16.238 -57.260  37.155  1.00 15.00           C  
ATOM   1197  C   ARG X 148      16.881 -56.755  38.451  1.00 15.00           C  
ATOM   1198  O   ARG X 148      16.281 -55.961  39.181  1.00 15.00           O  
ATOM   1190  CB  ARG X 148      15.635 -58.653  37.373  1.00 15.00           C  
ATOM   1191  CG  ARG X 148      14.558 -58.721  38.445  1.00 15.00           C  
ATOM   1192  CD  ARG X 148      13.383 -57.822  38.099  1.00 15.00           C  
ATOM   1193  NE  ARG X 148      12.741 -58.226  36.845  1.00 15.00           N  
ATOM   1194  CZ  ARG X 148      11.967 -57.409  36.130  1.00 15.00           C  
ATOM   1195  NH1 ARG X 148      11.966 -56.102  36.390  1.00 15.00           N1+
ATOM   1196  NH2 ARG X 148      11.199 -57.887  35.163  1.00 15.00           N  
ATOM   1199  N   LYS X 149      18.092 -57.228  38.714  1.00 15.00           N  
ATOM   1200  CA  LYS X 149      18.843 -56.893  39.917  1.00 15.00           C  
ATOM   1206  C   LYS X 149      19.272 -55.426  39.903  1.00 15.00           C  
ATOM   1207  O   LYS X 149      19.191 -54.731  40.922  1.00 15.00           O  
ATOM   1201  CB  LYS X 149      20.085 -57.802  40.010  1.00 15.00           C  
ATOM   1202  CG  LYS X 149      20.985 -57.579  41.215  1.00 15.00           C  
ATOM   1203  CD  LYS X 149      20.246 -57.813  42.517  1.00 15.00           C  
ATOM   1204  CE  LYS X 149      21.183 -57.702  43.705  1.00 15.00           C  
ATOM   1205  NZ  LYS X 149      20.494 -58.026  44.974  1.00 15.00           N1+
ATOM   1208  N   LEU X 150      19.727 -54.970  38.744  1.00 15.00           N  
ATOM   1209  CA  LEU X 150      20.238 -53.613  38.581  1.00 15.00           C  
ATOM   1214  C   LEU X 150      19.119 -52.580  38.659  1.00 15.00           C  
ATOM   1215  O   LEU X 150      19.298 -51.497  39.211  1.00 15.00           O  
ATOM   1210  CB  LEU X 150      20.969 -53.490  37.238  1.00 15.00           C  
ATOM   1211  CG  LEU X 150      21.622 -52.139  36.933  1.00 15.00           C  
ATOM   1212  CD1 LEU X 150      22.660 -51.797  37.991  1.00 15.00           C  
ATOM   1213  CD2 LEU X 150      22.242 -52.140  35.546  1.00 15.00           C  
ATOM   1216  N   LEU X 151      17.967 -52.910  38.109  1.00 15.00           N  
ATOM   1217  CA  LEU X 151      16.814 -52.023  38.178  1.00 15.00           C  
ATOM   1222  C   LEU X 151      16.225 -51.916  39.585  1.00 15.00           C  
ATOM   1223  O   LEU X 151      16.250 -50.851  40.202  1.00 15.00           O  
ATOM   1218  CB  LEU X 151      15.738 -52.456  37.181  1.00 15.00           C  
ATOM   1219  CG  LEU X 151      14.512 -51.543  37.058  1.00 15.00           C  
ATOM   1220  CD1 LEU X 151      14.918 -50.141  36.625  1.00 15.00           C  
ATOM   1221  CD2 LEU X 151      13.508 -52.138  36.083  1.00 15.00           C  
ATOM   1224  N   ALA X 152      15.700 -53.027  40.081  1.00 15.00           N  
ATOM   1225  CA  ALA X 152      14.914 -53.032  41.310  1.00 15.00           C  
ATOM   1227  C   ALA X 152      15.714 -52.791  42.590  1.00 15.00           C  
ATOM   1228  O   ALA X 152      15.249 -52.081  43.490  1.00 15.00           O  
ATOM   1226  CB  ALA X 152      14.119 -54.324  41.417  1.00 15.00           C  
ATOM   1229  N   GLU X 153      16.902 -53.368  42.682  1.00 15.00           N  
ATOM   1230  CA  GLU X 153      17.728 -53.185  43.870  1.00 15.00           C  
ATOM   1236  C   GLU X 153      18.863 -52.174  43.718  1.00 15.00           C  
ATOM   1237  O   GLU X 153      19.757 -52.113  44.566  1.00 15.00           O  
ATOM   1231  CB  GLU X 153      18.214 -54.532  44.419  1.00 15.00           C  
ATOM   1232  CG  GLU X 153      17.088 -55.488  44.779  1.00 15.00           C  
ATOM   1233  CD  GLU X 153      17.574 -56.750  45.466  1.00 15.00           C  
ATOM   1234  OE1 GLU X 153      17.652 -56.764  46.715  1.00 15.00           O  
ATOM   1235  OE2 GLU X 153      17.880 -57.735  44.764  1.00 15.00           O1-
ATOM   1238  N   LYS X 154      18.841 -51.372  42.653  1.00 15.00           N  
ATOM   1239  CA  LYS X 154      19.791 -50.260  42.545  1.00 15.00           C  
ATOM   1245  C   LYS X 154      19.139 -48.988  42.015  1.00 15.00           C  
ATOM   1246  O   LYS X 154      19.172 -47.948  42.676  1.00 15.00           O  
ATOM   1240  CB  LYS X 154      21.022 -50.627  41.705  1.00 15.00           C  
ATOM   1241  CG  LYS X 154      21.833 -51.789  42.253  1.00 15.00           C  
ATOM   1242  CD  LYS X 154      23.118 -51.992  41.474  1.00 15.00           C  
ATOM   1243  CE  LYS X 154      23.997 -53.046  42.125  1.00 15.00           C  
ATOM   1244  NZ  LYS X 154      24.380 -52.676  43.515  1.00 15.00           N1+
ATOM   1247  N   VAL X 155      18.554 -49.076  40.826  1.00 15.00           N  
ATOM   1248  CA  VAL X 155      18.079 -47.870  40.133  1.00 15.00           C  
ATOM   1252  C   VAL X 155      16.784 -47.347  40.758  1.00 15.00           C  
ATOM   1253  O   VAL X 155      16.553 -46.139  40.789  1.00 15.00           O  
ATOM   1249  CB  VAL X 155      17.912 -48.115  38.621  1.00 15.00           C  
ATOM   1250  CG1 VAL X 155      17.462 -46.859  37.880  1.00 15.00           C  
ATOM   1251  CG2 VAL X 155      19.221 -48.611  38.020  1.00 15.00           C  
ATOM   1254  N   VAL X 156      15.947 -48.246  41.249  1.00 15.00           N  
ATOM   1255  CA  VAL X 156      14.697 -47.838  41.902  1.00 15.00           C  
ATOM   1259  C   VAL X 156      14.974 -47.249  43.293  1.00 15.00           C  
ATOM   1260  O   VAL X 156      14.248 -46.356  43.740  1.00 15.00           O  
ATOM   1256  CB  VAL X 156      13.695 -49.018  41.994  1.00 15.00           C  
ATOM   1257  CG1 VAL X 156      12.375 -48.603  42.632  1.00 15.00           C  
ATOM   1258  CG2 VAL X 156      13.422 -49.586  40.606  1.00 15.00           C  
ATOM   1261  N   TYR X 157      15.999 -47.747  43.962  1.00 15.00           N  
ATOM   1262  CA  TYR X 157      16.426 -47.196  45.239  1.00 15.00           C  
ATOM   1271  C   TYR X 157      16.993 -45.785  45.112  1.00 15.00           C  
ATOM   1272  O   TYR X 157      16.630 -44.901  45.890  1.00 15.00           O  
ATOM   1263  CB  TYR X 157      17.464 -48.106  45.907  1.00 15.00           C  
ATOM   1264  CG  TYR X 157      17.007 -49.495  46.289  1.00 15.00           C  
ATOM   1265  CD1 TYR X 157      15.664 -49.830  46.426  1.00 15.00           C  
ATOM   1266  CD2 TYR X 157      17.953 -50.487  46.529  1.00 15.00           C  
ATOM   1267  CE1 TYR X 157      15.281 -51.076  46.885  1.00 15.00           C  
ATOM   1268  CE2 TYR X 157      17.570 -51.732  47.006  1.00 15.00           C  
ATOM   1269  CZ  TYR X 157      16.238 -52.004  47.219  1.00 15.00           C  
ATOM   1270  OH  TYR X 157      15.856 -53.213  47.767  1.00 15.00           O  
ATOM   1273  N   VAL X 158      17.870 -45.571  44.145  1.00 15.00           N  
ATOM   1274  CA  VAL X 158      18.384 -44.220  43.905  1.00 15.00           C  
ATOM   1278  C   VAL X 158      17.529 -43.428  42.913  1.00 15.00           C  
ATOM   1279  O   VAL X 158      17.921 -42.342  42.487  1.00 15.00           O  
ATOM   1275  CB  VAL X 158      19.856 -44.256  43.430  1.00 15.00           C  
ATOM   1276  CG1 VAL X 158      20.738 -44.903  44.487  1.00 15.00           C  
ATOM   1277  CG2 VAL X 158      19.999 -44.981  42.096  1.00 15.00           C  
ATOM   1280  N   GLY X 159      16.372 -43.956  42.547  1.00 15.00           N  
ATOM   1281  CA  GLY X 159      15.476 -43.243  41.667  1.00 15.00           C  
ATOM   1282  C   GLY X 159      14.256 -42.686  42.371  1.00 15.00           C  
ATOM   1283  O   GLY X 159      13.703 -41.669  41.952  1.00 15.00           O  
ATOM   1284  N   VAL X 160      13.830 -43.349  43.440  1.00 15.00           N  
ATOM   1285  CA  VAL X 160      12.621 -42.937  44.142  1.00 15.00           C  
ATOM   1289  C   VAL X 160      12.936 -42.029  45.334  1.00 15.00           C  
ATOM   1290  O   VAL X 160      12.276 -41.013  45.523  1.00 15.00           O  
ATOM   1286  CB  VAL X 160      11.768 -44.145  44.580  1.00 15.00           C  
ATOM   1287  CG1 VAL X 160      10.467 -43.719  45.262  1.00 15.00           C  
ATOM   1288  CG2 VAL X 160      11.434 -45.010  43.370  1.00 15.00           C  
ATOM   1291  N   TRP X 161      13.927 -42.397  46.136  1.00 15.00           N  
ATOM   1292  CA  TRP X 161      14.122 -41.693  47.402  1.00 15.00           C  
ATOM   1303  C   TRP X 161      15.084 -40.507  47.315  1.00 15.00           C  
ATOM   1304  O   TRP X 161      15.152 -39.703  48.242  1.00 15.00           O  
ATOM   1293  CB  TRP X 161      14.593 -42.662  48.489  1.00 15.00           C  
ATOM   1294  CG  TRP X 161      13.686 -43.830  48.720  1.00 15.00           C  
ATOM   1295  CD1 TRP X 161      14.009 -45.148  48.547  1.00 15.00           C  
ATOM   1296  CD2 TRP X 161      12.326 -43.806  49.159  1.00 15.00           C  
ATOM   1298  CE2 TRP X 161      11.871 -45.137  49.186  1.00 15.00           C  
ATOM   1299  CE3 TRP X 161      11.448 -42.783  49.534  1.00 15.00           C  
ATOM   1297  NE1 TRP X 161      12.916 -45.938  48.807  1.00 15.00           N  
ATOM   1300  CZ2 TRP X 161      10.565 -45.469  49.548  1.00 15.00           C  
ATOM   1301  CZ3 TRP X 161      10.159 -43.114  49.899  1.00 15.00           C  
ATOM   1302  CH2 TRP X 161       9.727 -44.445  49.904  1.00 15.00           C  
ATOM   1305  N   ILE X 162      15.822 -40.378  46.213  1.00 15.00           N  
ATOM   1306  CA  ILE X 162      16.937 -39.415  46.194  1.00 15.00           C  
ATOM   1311  C   ILE X 162      16.649 -38.204  45.256  1.00 15.00           C  
ATOM   1312  O   ILE X 162      16.812 -37.069  45.712  1.00 15.00           O  
ATOM   1307  CB  ILE X 162      18.358 -40.004  45.994  1.00 15.00           C  
ATOM   1308  CG1 ILE X 162      18.748 -41.041  47.045  1.00 15.00           C  
ATOM   1309  CG2 ILE X 162      19.436 -38.897  46.045  1.00 15.00           C  
ATOM   1310  CD1 ILE X 162      18.097 -42.398  47.040  1.00 15.00           C  
ATOM   1313  N   PRO X 163      16.261 -38.416  43.989  1.00 15.00           N  
ATOM   1314  CA  PRO X 163      15.563 -37.418  43.161  1.00 15.00           C  
ATOM   1318  C   PRO X 163      14.361 -36.744  43.805  1.00 15.00           C  
ATOM   1319  O   PRO X 163      14.110 -35.558  43.579  1.00 15.00           O  
ATOM   1315  CB  PRO X 163      15.104 -38.295  41.958  1.00 15.00           C  
ATOM   1316  CG  PRO X 163      16.373 -39.121  41.799  1.00 15.00           C  
ATOM   1317  CD  PRO X 163      16.496 -39.663  43.222  1.00 15.00           C  
ATOM   1320  N   ALA X 164      13.624 -37.500  44.621  1.00 15.00           N  
ATOM   1321  CA  ALA X 164      12.544 -36.908  45.408  1.00 15.00           C  
ATOM   1323  C   ALA X 164      13.099 -36.005  46.505  1.00 15.00           C  
ATOM   1324  O   ALA X 164      12.602 -34.902  46.710  1.00 15.00           O  
ATOM   1322  CB  ALA X 164      11.664 -37.987  46.012  1.00 15.00           C  
ATOM   1325  N   LEU X 165      14.123 -36.475  47.203  1.00 15.00           N  
ATOM   1326  CA  LEU X 165      14.580 -35.812  48.414  1.00 15.00           C  
ATOM   1331  C   LEU X 165      15.378 -34.545  48.095  1.00 15.00           C  
ATOM   1332  O   LEU X 165      15.199 -33.519  48.745  1.00 15.00           O  
ATOM   1327  CB  LEU X 165      15.425 -36.764  49.262  1.00 15.00           C  
ATOM   1328  CG  LEU X 165      15.946 -36.212  50.594  1.00 15.00           C  
ATOM   1329  CD1 LEU X 165      14.798 -35.779  51.496  1.00 15.00           C  
ATOM   1330  CD2 LEU X 165      16.823 -37.238  51.292  1.00 15.00           C  
ATOM   1333  N   LEU X 166      16.236 -34.625  47.087  1.00 15.00           N  
ATOM   1334  CA  LEU X 166      17.110 -33.517  46.717  1.00 15.00           C  
ATOM   1339  C   LEU X 166      16.370 -32.321  46.112  1.00 15.00           C  
ATOM   1340  O   LEU X 166      16.937 -31.231  46.029  1.00 15.00           O  
ATOM   1335  CB  LEU X 166      18.195 -33.995  45.750  1.00 15.00           C  
ATOM   1336  CG  LEU X 166      19.141 -35.077  46.275  1.00 15.00           C  
ATOM   1337  CD1 LEU X 166      20.105 -35.515  45.186  1.00 15.00           C  
ATOM   1338  CD2 LEU X 166      19.894 -34.592  47.502  1.00 15.00           C  
ATOM   1341  N   LEU X 167      15.128 -32.517  45.694  1.00 15.00           N  
ATOM   1342  CA  LEU X 167      14.317 -31.434  45.149  1.00 15.00           C  
ATOM   1347  C   LEU X 167      13.352 -30.831  46.168  1.00 15.00           C  
ATOM   1348  O   LEU X 167      12.886 -29.709  45.985  1.00 15.00           O  
ATOM   1343  CB  LEU X 167      13.541 -31.919  43.919  1.00 15.00           C  
ATOM   1344  CG  LEU X 167      14.389 -32.430  42.754  1.00 15.00           C  
ATOM   1345  CD1 LEU X 167      13.509 -32.939  41.623  1.00 15.00           C  
ATOM   1346  CD2 LEU X 167      15.332 -31.343  42.256  1.00 15.00           C  
ATOM   1349  N   THR X 168      13.049 -31.562  47.229  1.00 15.00           N  
ATOM   1350  CA  THR X 168      12.097 -31.074  48.226  1.00 15.00           C  
ATOM   1354  C   THR X 168      12.785 -30.204  49.282  1.00 15.00           C  
ATOM   1355  O   THR X 168      12.150 -29.302  49.829  1.00 15.00           O  
ATOM   1351  CB  THR X 168      11.318 -32.238  48.865  1.00 15.00           C  
ATOM   1353  CG2 THR X 168      10.243 -31.770  49.840  1.00 15.00           C  
ATOM   1352  OG1 THR X 168      10.663 -32.980  47.825  1.00 15.00           O  
ATOM   1356  N   ILE X 169      14.057 -30.467  49.554  1.00 15.00           N  
ATOM   1357  CA  ILE X 169      14.856 -29.699  50.515  1.00 15.00           C  
ATOM   1362  C   ILE X 169      15.036 -28.197  50.169  1.00 15.00           C  
ATOM   1363  O   ILE X 169      14.941 -27.417  51.132  1.00 15.00           O  
ATOM   1358  CB  ILE X 169      16.223 -30.374  50.790  1.00 15.00           C  
ATOM   1359  CG1 ILE X 169      16.004 -31.824  51.241  1.00 15.00           C  
ATOM   1360  CG2 ILE X 169      17.029 -29.632  51.857  1.00 15.00           C  
ATOM   1361  CD1 ILE X 169      17.277 -32.624  51.435  1.00 15.00           C  
ATOM   1364  N   PRO X 170      15.259 -27.727  48.935  1.00 15.00           N  
ATOM   1365  CA  PRO X 170      15.223 -26.263  48.696  1.00 15.00           C  
ATOM   1369  C   PRO X 170      13.814 -25.686  48.657  1.00 15.00           C  
ATOM   1370  O   PRO X 170      13.637 -24.481  48.786  1.00 15.00           O  
ATOM   1366  CB  PRO X 170      15.947 -26.180  47.327  1.00 15.00           C  
ATOM   1367  CG  PRO X 170      15.252 -27.356  46.640  1.00 15.00           C  
ATOM   1368  CD  PRO X 170      15.555 -28.439  47.674  1.00 15.00           C  
ATOM   1371  N   ASP X 171      12.814 -26.545  48.480  1.00 15.00           N  
ATOM   1372  CA  ASP X 171      11.425 -26.087  48.569  1.00 15.00           C  
ATOM   1377  C   ASP X 171      10.942 -26.033  50.011  1.00 15.00           C  
ATOM   1378  O   ASP X 171      10.207 -25.124  50.367  1.00 15.00           O  
ATOM   1373  CB  ASP X 171      10.502 -26.971  47.723  1.00 15.00           C  
ATOM   1374  CG  ASP X 171      10.824 -26.921  46.240  1.00 15.00           C  
ATOM   1375  OD1 ASP X 171       9.876 -26.905  45.423  1.00 15.00           O  
ATOM   1376  OD2 ASP X 171      12.017 -26.893  45.879  1.00 15.00           O1-
ATOM   1379  N   PHE X 172      11.355 -26.992  50.812  1.00 15.00           N  
ATOM   1380  CA  PHE X 172      10.949 -27.128  52.211  1.00 15.00           C  
ATOM   1388  C   PHE X 172      11.493 -25.988  53.076  1.00 15.00           C  
ATOM   1389  O   PHE X 172      10.823 -25.520  54.000  1.00 15.00           O  
ATOM   1381  CB  PHE X 172      11.417 -28.484  52.754  1.00 15.00           C  
ATOM   1382  CG  PHE X 172      11.078 -28.758  54.191  1.00 15.00           C  
ATOM   1383  CD1 PHE X 172       9.779 -29.025  54.586  1.00 15.00           C  
ATOM   1384  CD2 PHE X 172      12.084 -28.739  55.150  1.00 15.00           C  
ATOM   1385  CE1 PHE X 172       9.472 -29.197  55.924  1.00 15.00           C  
ATOM   1386  CE2 PHE X 172      11.775 -28.900  56.489  1.00 15.00           C  
ATOM   1387  CZ  PHE X 172      10.464 -29.095  56.880  1.00 15.00           C  
ATOM   1390  N   ILE X 173      12.703 -25.551  52.774  1.00 15.00           N  
ATOM   1391  CA  ILE X 173      13.299 -24.454  53.534  1.00 15.00           C  
ATOM   1396  C   ILE X 173      12.653 -23.119  53.147  1.00 15.00           C  
ATOM   1397  O   ILE X 173      12.483 -22.242  53.999  1.00 15.00           O  
ATOM   1392  CB  ILE X 173      14.825 -24.391  53.326  1.00 15.00           C  
ATOM   1393  CG1 ILE X 173      15.459 -25.728  53.708  1.00 15.00           C  
ATOM   1394  CG2 ILE X 173      15.463 -23.268  54.146  1.00 15.00           C  
ATOM   1395  CD1 ILE X 173      16.945 -25.815  53.438  1.00 15.00           C  
ATOM   1398  N   PHE X 174      12.306 -22.966  51.884  1.00 15.00           N  
ATOM   1399  CA  PHE X 174      11.714 -21.720  51.420  1.00 15.00           C  
ATOM   1407  C   PHE X 174      10.193 -21.668  51.573  1.00 15.00           C  
ATOM   1408  O   PHE X 174       9.623 -20.581  51.491  1.00 15.00           O  
ATOM   1400  CB  PHE X 174      12.122 -21.428  49.982  1.00 15.00           C  
ATOM   1401  CG  PHE X 174      13.589 -21.230  49.719  1.00 15.00           C  
ATOM   1402  CD1 PHE X 174      14.475 -20.849  50.720  1.00 15.00           C  
ATOM   1403  CD2 PHE X 174      14.086 -21.410  48.433  1.00 15.00           C  
ATOM   1404  CE1 PHE X 174      15.800 -20.602  50.438  1.00 15.00           C  
ATOM   1405  CE2 PHE X 174      15.429 -21.259  48.167  1.00 15.00           C  
ATOM   1406  CZ  PHE X 174      16.283 -20.826  49.162  1.00 15.00           C  
ATOM   1409  N   ALA X 175       9.544 -22.809  51.792  1.00 15.00           N  
ATOM   1410  CA  ALA X 175       8.090 -22.842  51.924  1.00 15.00           C  
ATOM   1412  C   ALA X 175       7.639 -22.231  53.245  1.00 15.00           C  
ATOM   1413  O   ALA X 175       7.861 -22.799  54.312  1.00 15.00           O  
ATOM   1411  CB  ALA X 175       7.566 -24.261  51.802  1.00 15.00           C  
ATOM   1414  N   ASN X 176       7.014 -21.072  53.154  1.00 15.00           N  
ATOM   1415  CA  ASN X 176       6.434 -20.421  54.318  1.00 15.00           C  
ATOM   1420  C   ASN X 176       5.167 -19.669  53.938  1.00 15.00           C  
ATOM   1421  O   ASN X 176       4.820 -19.524  52.763  1.00 15.00           O  
ATOM   1416  CB  ASN X 176       7.454 -19.461  54.947  1.00 15.00           C  
ATOM   1417  CG  ASN X 176       7.901 -18.352  54.013  1.00 15.00           C  
ATOM   1419  ND2 ASN X 176       8.817 -18.665  53.117  1.00 15.00           N  
ATOM   1418  OD1 ASN X 176       7.421 -17.222  54.098  1.00 15.00           O  
ATOM   1422  N   VAL X 177       4.465 -19.173  54.949  1.00 15.00           N  
ATOM   1423  CA  VAL X 177       3.257 -18.383  54.708  1.00 15.00           C  
ATOM   1427  C   VAL X 177       3.527 -16.918  55.048  1.00 15.00           C  
ATOM   1428  O   VAL X 177       3.894 -16.585  56.178  1.00 15.00           O  
ATOM   1424  CB  VAL X 177       2.065 -18.906  55.529  1.00 15.00           C  
ATOM   1425  CG1 VAL X 177       0.790 -18.115  55.243  1.00 15.00           C  
ATOM   1426  CG2 VAL X 177       1.818 -20.376  55.227  1.00 15.00           C  
ATOM   1429  N   SER X 178       3.335 -16.057  54.071  1.00 15.00           N  
ATOM   1430  CA  SER X 178       3.430 -14.624  54.282  1.00 15.00           C  
ATOM   1433  C   SER X 178       2.265 -13.911  53.614  1.00 15.00           C  
ATOM   1434  O   SER X 178       1.758 -14.367  52.592  1.00 15.00           O  
ATOM   1431  CB  SER X 178       4.753 -14.096  53.742  1.00 15.00           C  
ATOM   1432  OG  SER X 178       5.853 -14.728  54.375  1.00 15.00           O  
ATOM   1435  N   GLU X 179       1.846 -12.792  54.189  1.00 15.00           N  
ATOM   1436  CA  GLU X 179       0.814 -11.969  53.580  1.00 15.00           C  
ATOM   1442  C   GLU X 179       1.343 -11.286  52.328  1.00 15.00           C  
ATOM   1443  O   GLU X 179       2.531 -10.977  52.231  1.00 15.00           O  
ATOM   1437  CB  GLU X 179       0.301 -10.911  54.560  1.00 15.00           C  
ATOM   1438  CG  GLU X 179      -0.304 -11.469  55.835  1.00 15.00           C  
ATOM   1439  CD  GLU X 179      -0.900 -10.386  56.700  1.00 15.00           C  
ATOM   1440  OE1 GLU X 179      -0.564 -10.330  57.901  1.00 15.00           O  
ATOM   1441  OE2 GLU X 179      -1.707  -9.588  56.183  1.00 15.00           O1-
ATOM   1444  N   ALA X 180       0.461 -11.050  51.375  1.00 15.00           N  
ATOM   1445  CA  ALA X 180       0.849 -10.313  50.175  1.00 15.00           C  
ATOM   1447  C   ALA X 180      -0.011  -9.061  50.010  1.00 15.00           C  
ATOM   1448  O   ALA X 180       0.331  -8.013  50.573  1.00 15.00           O  
ATOM   1446  CB  ALA X 180       0.818 -11.229  48.953  1.00 15.00           C  
ATOM   1449  N   ASP X 181      -1.106  -9.155  49.265  1.00 15.00           N  
ATOM   1450  CA  ASP X 181      -1.926  -7.999  48.957  1.00 15.00           C  
ATOM   1455  C   ASP X 181      -2.947  -7.744  50.060  1.00 15.00           C  
ATOM   1456  O   ASP X 181      -2.939  -6.688  50.703  1.00 15.00           O  
ATOM   1451  CB  ASP X 181      -2.651  -8.189  47.624  1.00 15.00           C  
ATOM   1452  CG  ASP X 181      -1.726  -8.376  46.443  1.00 15.00           C  
ATOM   1453  OD1 ASP X 181      -1.765  -7.534  45.518  1.00 15.00           O  
ATOM   1454  OD2 ASP X 181      -0.956  -9.361  46.427  1.00 15.00           O1-
ATOM   1457  N   ASP X 182      -3.827  -8.717  50.275  1.00 15.00           N  
ATOM   1458  CA  ASP X 182      -4.710  -8.692  51.439  1.00 15.00           C  
ATOM   1463  C   ASP X 182      -4.789 -10.045  52.151  1.00 15.00           C  
ATOM   1464  O   ASP X 182      -5.657 -10.246  53.004  1.00 15.00           O  
ATOM   1459  CB  ASP X 182      -6.112  -8.226  51.014  1.00 15.00           C  
ATOM   1460  CG  ASP X 182      -6.764  -9.157  50.007  1.00 15.00           C  
ATOM   1461  OD1 ASP X 182      -7.715  -9.871  50.381  1.00 15.00           O  
ATOM   1462  OD2 ASP X 182      -6.327  -9.177  48.835  1.00 15.00           O1-
ATOM   1465  N   ARG X 183      -3.891 -10.970  51.821  1.00 15.00           N  
ATOM   1466  CA  ARG X 183      -3.975 -12.326  52.346  1.00 15.00           C  
ATOM   1474  C   ARG X 183      -2.606 -12.992  52.436  1.00 15.00           C  
ATOM   1475  O   ARG X 183      -1.654 -12.584  51.767  1.00 15.00           O  
ATOM   1467  CB  ARG X 183      -4.943 -13.187  51.524  1.00 15.00           C  
ATOM   1468  CG  ARG X 183      -4.537 -13.360  50.069  1.00 15.00           C  
ATOM   1469  CD  ARG X 183      -5.277 -14.522  49.432  1.00 15.00           C  
ATOM   1470  NE  ARG X 183      -4.946 -15.789  50.103  1.00 15.00           N  
ATOM   1471  CZ  ARG X 183      -5.465 -16.961  49.740  1.00 15.00           C  
ATOM   1472  NH1 ARG X 183      -6.547 -17.003  48.972  1.00 15.00           N1+
ATOM   1473  NH2 ARG X 183      -4.892 -18.086  50.153  1.00 15.00           N  
ATOM   1476  N   TYR X 184      -2.523 -14.025  53.268  1.00 15.00           N  
ATOM   1477  CA  TYR X 184      -1.387 -14.931  53.313  1.00 15.00           C  
ATOM   1486  C   TYR X 184      -1.264 -15.744  52.037  1.00 15.00           C  
ATOM   1487  O   TYR X 184      -2.260 -16.063  51.386  1.00 15.00           O  
ATOM   1478  CB  TYR X 184      -1.538 -15.902  54.495  1.00 15.00           C  
ATOM   1479  CG  TYR X 184      -1.463 -15.242  55.854  1.00 15.00           C  
ATOM   1480  CD1 TYR X 184      -0.229 -14.854  56.378  1.00 15.00           C  
ATOM   1481  CD2 TYR X 184      -2.598 -15.001  56.618  1.00 15.00           C  
ATOM   1482  CE1 TYR X 184      -0.132 -14.259  57.622  1.00 15.00           C  
ATOM   1483  CE2 TYR X 184      -2.514 -14.382  57.855  1.00 15.00           C  
ATOM   1484  CZ  TYR X 184      -1.278 -14.023  58.354  1.00 15.00           C  
ATOM   1485  OH  TYR X 184      -1.189 -13.422  59.595  1.00 15.00           O  
ATOM   1488  N   ILE X 185      -0.032 -16.081  51.691  1.00 15.00           N  
ATOM   1489  CA  ILE X 185       0.271 -16.989  50.601  1.00 15.00           C  
ATOM   1494  C   ILE X 185       1.234 -18.071  51.100  1.00 15.00           C  
ATOM   1495  O   ILE X 185       2.235 -17.767  51.756  1.00 15.00           O  
ATOM   1490  CB  ILE X 185       0.893 -16.232  49.409  1.00 15.00           C  
ATOM   1491  CG1 ILE X 185      -0.030 -15.090  48.943  1.00 15.00           C  
ATOM   1492  CG2 ILE X 185       1.197 -17.166  48.239  1.00 15.00           C  
ATOM   1493  CD1 ILE X 185      -1.383 -15.541  48.434  1.00 15.00           C  
ATOM   1496  N   CYS X 186       0.926 -19.314  50.779  1.00 15.00           N  
ATOM   1497  CA  CYS X 186       1.822 -20.435  51.030  1.00 15.00           C  
ATOM   1498  C   CYS X 186       2.629 -20.736  49.776  1.00 15.00           C  
ATOM   1499  O   CYS X 186       2.107 -21.274  48.795  1.00 15.00           O  
ATOM   1500  CB  CYS X 186       1.021 -21.651  51.503  1.00 15.00           C  
ATOM   1501  SG  CYS X 186       1.940 -23.191  51.811  1.00 15.00           S  
ATOM   1502  N   ASP X 187       3.902 -20.388  49.812  1.00 15.00           N  
ATOM   1503  CA  ASP X 187       4.815 -20.704  48.719  1.00 15.00           C  
ATOM   1508  C   ASP X 187       6.266 -20.659  49.170  1.00 15.00           C  
ATOM   1509  O   ASP X 187       6.571 -20.478  50.352  1.00 15.00           O  
ATOM   1504  CB  ASP X 187       4.577 -19.772  47.517  1.00 15.00           C  
ATOM   1505  CG  ASP X 187       4.848 -18.314  47.807  1.00 15.00           C  
ATOM   1506  OD1 ASP X 187       5.426 -17.632  46.931  1.00 15.00           O  
ATOM   1507  OD2 ASP X 187       4.492 -17.833  48.903  1.00 15.00           O1-
ATOM   1510  N   ARG X 188       7.184 -20.827  48.226  1.00 15.00           N  
ATOM   1511  CA  ARG X 188       8.596 -20.755  48.545  1.00 15.00           C  
ATOM   1519  C   ARG X 188       9.109 -19.322  48.453  1.00 15.00           C  
ATOM   1520  O   ARG X 188       8.816 -18.601  47.503  1.00 15.00           O  
ATOM   1512  CB  ARG X 188       9.412 -21.693  47.646  1.00 15.00           C  
ATOM   1513  CG  ARG X 188       9.330 -21.375  46.162  1.00 15.00           C  
ATOM   1514  CD  ARG X 188      10.004 -22.442  45.316  1.00 15.00           C  
ATOM   1515  NE  ARG X 188       9.804 -22.193  43.891  1.00 15.00           N  
ATOM   1516  CZ  ARG X 188       9.666 -23.140  42.965  1.00 15.00           C  
ATOM   1517  NH1 ARG X 188       9.801 -24.417  43.278  1.00 15.00           N1+
ATOM   1518  NH2 ARG X 188       9.391 -22.798  41.716  1.00 15.00           N  
ATOM   1521  N   PHE X 189       9.872 -18.924  49.458  1.00 15.00           N  
ATOM   1522  CA  PHE X 189      10.571 -17.649  49.492  1.00 15.00           C  
ATOM   1530  C   PHE X 189      11.715 -17.659  48.480  1.00 15.00           C  
ATOM   1531  O   PHE X 189      12.494 -18.606  48.424  1.00 15.00           O  
ATOM   1523  CB  PHE X 189      11.113 -17.397  50.906  1.00 15.00           C  
ATOM   1524  CG  PHE X 189      11.874 -16.111  51.083  1.00 15.00           C  
ATOM   1525  CD1 PHE X 189      11.219 -14.892  51.073  1.00 15.00           C  
ATOM   1526  CD2 PHE X 189      13.246 -16.130  51.261  1.00 15.00           C  
ATOM   1527  CE1 PHE X 189      11.924 -13.708  51.221  1.00 15.00           C  
ATOM   1528  CE2 PHE X 189      13.959 -14.954  51.401  1.00 15.00           C  
ATOM   1529  CZ  PHE X 189      13.299 -13.739  51.364  1.00 15.00           C  
ATOM   1532  N   TYR X 190      11.814 -16.602  47.687  1.00 15.00           N  
ATOM   1533  CA  TYR X 190      13.007 -16.400  46.870  1.00 15.00           C  
ATOM   1542  C   TYR X 190      13.919 -15.362  47.520  1.00 15.00           C  
ATOM   1543  O   TYR X 190      13.542 -14.190  47.610  1.00 15.00           O  
ATOM   1534  CB  TYR X 190      12.617 -15.969  45.455  1.00 15.00           C  
ATOM   1535  CG  TYR X 190      11.746 -16.970  44.725  1.00 15.00           C  
ATOM   1536  CD1 TYR X 190      10.370 -16.987  44.911  1.00 15.00           C  
ATOM   1537  CD2 TYR X 190      12.301 -17.898  43.855  1.00 15.00           C  
ATOM   1538  CE1 TYR X 190       9.584 -17.949  44.303  1.00 15.00           C  
ATOM   1539  CE2 TYR X 190      11.518 -18.841  43.224  1.00 15.00           C  
ATOM   1540  CZ  TYR X 190      10.161 -18.866  43.456  1.00 15.00           C  
ATOM   1541  OH  TYR X 190       9.379 -19.812  42.838  1.00 15.00           O  
ATOM   1544  N   PRO X 191      15.099 -15.798  47.996  1.00 15.00           N  
ATOM   1545  CA  PRO X 191      16.243 -14.954  48.346  1.00 15.00           C  
ATOM   1549  C   PRO X 191      16.642 -13.930  47.295  1.00 15.00           C  
ATOM   1550  O   PRO X 191      16.947 -12.781  47.612  1.00 15.00           O  
ATOM   1546  CB  PRO X 191      17.366 -16.024  48.487  1.00 15.00           C  
ATOM   1547  CG  PRO X 191      16.563 -17.079  49.228  1.00 15.00           C  
ATOM   1548  CD  PRO X 191      15.393 -17.232  48.258  1.00 15.00           C  
ATOM   1551  N   ASN X 192      16.630 -14.350  46.039  1.00 15.00           N  
ATOM   1552  CA  ASN X 192      16.873 -13.418  44.940  1.00 15.00           C  
ATOM   1557  C   ASN X 192      16.066 -13.810  43.703  1.00 15.00           C  
ATOM   1558  O   ASN X 192      15.261 -14.744  43.720  1.00 15.00           O  
ATOM   1553  CB  ASN X 192      18.373 -13.280  44.654  1.00 15.00           C  
ATOM   1554  CG  ASN X 192      19.136 -14.544  44.334  1.00 15.00           C  
ATOM   1556  ND2 ASN X 192      20.345 -14.634  44.895  1.00 15.00           N  
ATOM   1555  OD1 ASN X 192      18.723 -15.451  43.622  1.00 15.00           O  
ATOM   1559  N   ASP X 193      16.309 -13.089  42.616  1.00 15.00           N  
ATOM   1560  CA  ASP X 193      15.752 -13.401  41.307  1.00 15.00           C  
ATOM   1565  C   ASP X 193      16.402 -14.617  40.655  1.00 15.00           C  
ATOM   1566  O   ASP X 193      15.811 -15.239  39.770  1.00 15.00           O  
ATOM   1561  CB  ASP X 193      15.880 -12.190  40.372  1.00 15.00           C  
ATOM   1562  CG  ASP X 193      15.165 -10.962  40.899  1.00 15.00           C  
ATOM   1563  OD1 ASP X 193      14.042 -10.676  40.438  1.00 15.00           O  
ATOM   1564  OD2 ASP X 193      15.723 -10.271  41.781  1.00 15.00           O1-
ATOM   1567  N   LEU X 194      17.614 -14.950  41.079  1.00 15.00           N  
ATOM   1568  CA  LEU X 194      18.384 -15.982  40.402  1.00 15.00           C  
ATOM   1573  C   LEU X 194      17.867 -17.376  40.750  1.00 15.00           C  
ATOM   1574  O   LEU X 194      17.915 -18.264  39.900  1.00 15.00           O  
ATOM   1569  CB  LEU X 194      19.865 -15.855  40.753  1.00 15.00           C  
ATOM   1570  CG  LEU X 194      20.814 -16.842  40.079  1.00 15.00           C  
ATOM   1571  CD1 LEU X 194      20.746 -16.701  38.566  1.00 15.00           C  
ATOM   1572  CD2 LEU X 194      22.231 -16.616  40.569  1.00 15.00           C  
ATOM   1575  N   TRP X 195      17.377 -17.555  41.970  1.00 15.00           N  
ATOM   1576  CA  TRP X 195      16.554 -18.686  42.359  1.00 15.00           C  
ATOM   1587  C   TRP X 195      15.303 -18.853  41.505  1.00 15.00           C  
ATOM   1588  O   TRP X 195      14.867 -19.990  41.320  1.00 15.00           O  
ATOM   1577  CB  TRP X 195      16.133 -18.577  43.830  1.00 15.00           C  
ATOM   1578  CG  TRP X 195      17.255 -18.840  44.783  1.00 15.00           C  
ATOM   1579  CD1 TRP X 195      18.071 -17.947  45.395  1.00 15.00           C  
ATOM   1580  CD2 TRP X 195      17.667 -20.139  45.227  1.00 15.00           C  
ATOM   1582  CE2 TRP X 195      18.714 -19.950  46.147  1.00 15.00           C  
ATOM   1583  CE3 TRP X 195      17.246 -21.439  44.932  1.00 15.00           C  
ATOM   1581  NE1 TRP X 195      18.937 -18.601  46.240  1.00 15.00           N  
ATOM   1584  CZ2 TRP X 195      19.337 -21.018  46.789  1.00 15.00           C  
ATOM   1585  CZ3 TRP X 195      17.857 -22.493  45.584  1.00 15.00           C  
ATOM   1586  CH2 TRP X 195      18.895 -22.278  46.497  1.00 15.00           C  
ATOM   1589  N   VAL X 196      14.750 -17.756  41.006  1.00 15.00           N  
ATOM   1590  CA  VAL X 196      13.561 -17.828  40.152  1.00 15.00           C  
ATOM   1594  C   VAL X 196      13.939 -18.421  38.790  1.00 15.00           C  
ATOM   1595  O   VAL X 196      13.125 -19.079  38.146  1.00 15.00           O  
ATOM   1591  CB  VAL X 196      12.932 -16.434  39.965  1.00 15.00           C  
ATOM   1592  CG1 VAL X 196      11.671 -16.479  39.109  1.00 15.00           C  
ATOM   1593  CG2 VAL X 196      12.610 -15.807  41.322  1.00 15.00           C  
ATOM   1596  N   VAL X 197      15.181 -18.206  38.370  1.00 15.00           N  
ATOM   1597  CA  VAL X 197      15.681 -18.850  37.159  1.00 15.00           C  
ATOM   1601  C   VAL X 197      15.949 -20.334  37.427  1.00 15.00           C  
ATOM   1602  O   VAL X 197      15.673 -21.175  36.572  1.00 15.00           O  
ATOM   1598  CB  VAL X 197      16.968 -18.159  36.669  1.00 15.00           C  
ATOM   1599  CG1 VAL X 197      17.510 -18.792  35.388  1.00 15.00           C  
ATOM   1600  CG2 VAL X 197      16.718 -16.674  36.437  1.00 15.00           C  
ATOM   1603  N   VAL X 198      16.492 -20.648  38.599  1.00 15.00           N  
ATOM   1604  CA  VAL X 198      17.011 -22.007  38.818  1.00 15.00           C  
ATOM   1608  C   VAL X 198      15.874 -22.992  39.122  1.00 15.00           C  
ATOM   1609  O   VAL X 198      15.970 -24.141  38.689  1.00 15.00           O  
ATOM   1605  CB  VAL X 198      18.072 -22.043  39.938  1.00 15.00           C  
ATOM   1606  CG1 VAL X 198      18.641 -23.447  40.153  1.00 15.00           C  
ATOM   1607  CG2 VAL X 198      19.220 -21.090  39.622  1.00 15.00           C  
ATOM   1610  N   PHE X 199      14.851 -22.565  39.843  1.00 15.00           N  
ATOM   1611  CA  PHE X 199      13.654 -23.389  40.023  1.00 15.00           C  
ATOM   1619  C   PHE X 199      12.892 -23.631  38.716  1.00 15.00           C  
ATOM   1620  O   PHE X 199      12.504 -24.770  38.450  1.00 15.00           O  
ATOM   1612  CB  PHE X 199      12.713 -22.781  41.061  1.00 15.00           C  
ATOM   1613  CG  PHE X 199      13.211 -22.837  42.474  1.00 15.00           C  
ATOM   1614  CD1 PHE X 199      13.189 -21.725  43.291  1.00 15.00           C  
ATOM   1615  CD2 PHE X 199      13.689 -24.038  42.985  1.00 15.00           C  
ATOM   1616  CE1 PHE X 199      13.566 -21.813  44.620  1.00 15.00           C  
ATOM   1617  CE2 PHE X 199      14.021 -24.134  44.325  1.00 15.00           C  
ATOM   1618  CZ  PHE X 199      13.926 -23.031  45.153  1.00 15.00           C  
ATOM   1621  N   GLN X 200      12.693 -22.589  37.920  1.00 15.00           N  
ATOM   1622  CA  GLN X 200      11.965 -22.740  36.659  1.00 15.00           C  
ATOM   1628  C   GLN X 200      12.779 -23.496  35.613  1.00 15.00           C  
ATOM   1629  O   GLN X 200      12.207 -24.127  34.718  1.00 15.00           O  
ATOM   1623  CB  GLN X 200      11.551 -21.368  36.117  1.00 15.00           C  
ATOM   1624  CG  GLN X 200      10.626 -20.592  37.043  1.00 15.00           C  
ATOM   1625  CD  GLN X 200       9.339 -21.331  37.363  1.00 15.00           C  
ATOM   1627  NE2 GLN X 200       8.364 -21.226  36.477  1.00 15.00           N  
ATOM   1626  OE1 GLN X 200       9.221 -21.991  38.397  1.00 15.00           O  
ATOM   1630  N   PHE X 201      14.102 -23.441  35.725  1.00 15.00           N  
ATOM   1631  CA  PHE X 201      14.970 -24.278  34.906  1.00 15.00           C  
ATOM   1639  C   PHE X 201      14.916 -25.737  35.354  1.00 15.00           C  
ATOM   1640  O   PHE X 201      14.907 -26.647  34.529  1.00 15.00           O  
ATOM   1632  CB  PHE X 201      16.410 -23.753  34.944  1.00 15.00           C  
ATOM   1633  CG  PHE X 201      17.365 -24.493  34.044  1.00 15.00           C  
ATOM   1634  CD1 PHE X 201      18.515 -25.069  34.560  1.00 15.00           C  
ATOM   1635  CD2 PHE X 201      17.111 -24.610  32.688  1.00 15.00           C  
ATOM   1636  CE1 PHE X 201      19.375 -25.779  33.745  1.00 15.00           C  
ATOM   1637  CE2 PHE X 201      17.973 -25.312  31.867  1.00 15.00           C  
ATOM   1638  CZ  PHE X 201      19.093 -25.916  32.400  1.00 15.00           C  
ATOM   1641  N   GLN X 202      14.884 -25.950  36.669  1.00 15.00           N  
ATOM   1642  CA  GLN X 202      15.084 -27.292  37.214  1.00 15.00           C  
ATOM   1648  C   GLN X 202      13.827 -28.156  37.080  1.00 15.00           C  
ATOM   1649  O   GLN X 202      13.933 -29.376  36.925  1.00 15.00           O  
ATOM   1643  CB  GLN X 202      15.485 -27.225  38.694  1.00 15.00           C  
ATOM   1644  CG  GLN X 202      15.897 -28.552  39.308  1.00 15.00           C  
ATOM   1645  CD  GLN X 202      17.173 -29.105  38.705  1.00 15.00           C  
ATOM   1647  NE2 GLN X 202      18.248 -29.080  39.480  1.00 15.00           N  
ATOM   1646  OE1 GLN X 202      17.214 -29.548  37.559  1.00 15.00           O  
ATOM   1650  N   HIS X 203      12.662 -27.522  37.159  1.00 15.00           N  
ATOM   1651  CA  HIS X 203      11.379 -28.164  36.902  1.00 15.00           C  
ATOM   1658  C   HIS X 203      11.265 -28.667  35.462  1.00 15.00           C  
ATOM   1659  O   HIS X 203      10.979 -29.839  35.221  1.00 15.00           O  
ATOM   1652  CB  HIS X 203      10.209 -27.216  37.190  1.00 15.00           C  
ATOM   1653  CG  HIS X 203      10.088 -26.742  38.605  1.00 15.00           C  
ATOM   1655  CD2 HIS X 203       9.559 -25.591  39.094  1.00 15.00           C  
ATOM   1654  ND1 HIS X 203      10.525 -27.454  39.703  1.00 15.00           N  
ATOM   1656  CE1 HIS X 203      10.184 -26.764  40.797  1.00 15.00           C  
ATOM   1657  NE2 HIS X 203       9.608 -25.620  40.484  1.00 15.00           N  
ATOM   1660  N   ILE X 204      11.499 -27.770  34.516  1.00 15.00           N  
ATOM   1661  CA  ILE X 204      11.347 -28.120  33.103  1.00 15.00           C  
ATOM   1666  C   ILE X 204      12.545 -28.949  32.634  1.00 15.00           C  
ATOM   1667  O   ILE X 204      12.381 -30.044  32.090  1.00 15.00           O  
ATOM   1662  CB  ILE X 204      11.192 -26.858  32.234  1.00 15.00           C  
ATOM   1663  CG1 ILE X 204      10.000 -26.023  32.727  1.00 15.00           C  
ATOM   1664  CG2 ILE X 204      10.996 -27.213  30.763  1.00 15.00           C  
ATOM   1665  CD1 ILE X 204       9.827 -24.701  32.004  1.00 15.00           C  
ATOM   1668  N   MET X 205      13.739 -28.415  32.841  1.00 15.00           N  
ATOM   1669  CA  MET X 205      14.964 -29.065  32.375  1.00 15.00           C  
ATOM   1674  C   MET X 205      15.725 -28.120  31.453  1.00 15.00           C  
ATOM   1675  O   MET X 205      15.116 -27.390  30.672  1.00 15.00           O  
ATOM   1670  CB  MET X 205      15.848 -29.467  33.559  1.00 15.00           C  
ATOM   1671  CG  MET X 205      17.126 -30.201  33.174  1.00 15.00           C  
ATOM   1672  SD  MET X 205      16.816 -31.722  32.253  1.00 15.00           S  
ATOM   1673  CE  MET X 205      18.496 -32.207  31.855  1.00 15.00           C  
ATOM   1676  N   VAL X 206      13.951 -31.926  34.765  1.00 15.00           N  
ATOM   1677  CA  VAL X 206      13.808 -33.079  35.656  1.00 15.00           C  
ATOM   1681  C   VAL X 206      12.347 -33.525  35.696  1.00 15.00           C  
ATOM   1682  O   VAL X 206      12.057 -34.717  35.850  1.00 15.00           O  
ATOM   1678  CB  VAL X 206      14.308 -32.738  37.080  1.00 15.00           C  
ATOM   1679  CG1 VAL X 206      14.196 -33.928  38.029  1.00 15.00           C  
ATOM   1680  CG2 VAL X 206      15.750 -32.256  37.033  1.00 15.00           C  
ATOM   1683  N   GLY X 207      11.434 -32.575  35.576  1.00 15.00           N  
ATOM   1684  CA  GLY X 207      10.041 -32.920  35.401  1.00 15.00           C  
ATOM   1685  C   GLY X 207       9.677 -33.291  33.974  1.00 15.00           C  
ATOM   1686  O   GLY X 207       8.826 -34.147  33.750  1.00 15.00           O  
ATOM   1687  N   LEU X 208      10.316 -32.650  33.002  1.00 15.00           N  
ATOM   1688  CA  LEU X 208       9.882 -32.792  31.617  1.00 15.00           C  
ATOM   1693  C   LEU X 208      10.943 -33.430  30.732  1.00 15.00           C  
ATOM   1694  O   LEU X 208      10.669 -34.388  30.015  1.00 15.00           O  
ATOM   1689  CB  LEU X 208       9.450 -31.441  31.032  1.00 15.00           C  
ATOM   1690  CG  LEU X 208       8.871 -31.469  29.609  1.00 15.00           C  
ATOM   1691  CD1 LEU X 208       7.638 -32.361  29.543  1.00 15.00           C  
ATOM   1692  CD2 LEU X 208       8.550 -30.067  29.117  1.00 15.00           C  
ATOM   1695  N   ILE X 209      12.159 -32.895  30.781  1.00 15.00           N  
ATOM   1696  CA  ILE X 209      13.183 -33.300  29.808  1.00 15.00           C  
ATOM   1701  C   ILE X 209      13.802 -34.665  30.158  1.00 15.00           C  
ATOM   1702  O   ILE X 209      14.015 -35.497  29.268  1.00 15.00           O  
ATOM   1697  CB  ILE X 209      14.274 -32.224  29.653  1.00 15.00           C  
ATOM   1698  CG1 ILE X 209      13.649 -30.864  29.299  1.00 15.00           C  
ATOM   1699  CG2 ILE X 209      15.312 -32.608  28.599  1.00 15.00           C  
ATOM   1700  CD1 ILE X 209      12.898 -30.844  27.983  1.00 15.00           C  
ATOM   1703  N   LEU X 210      14.091 -34.877  31.435  1.00 15.00           N  
ATOM   1704  CA  LEU X 210      14.696 -36.130  31.897  1.00 15.00           C  
ATOM   1709  C   LEU X 210      13.801 -37.373  31.756  1.00 15.00           C  
ATOM   1710  O   LEU X 210      14.216 -38.328  31.103  1.00 15.00           O  
ATOM   1705  CB  LEU X 210      15.260 -36.005  33.314  1.00 15.00           C  
ATOM   1706  CG  LEU X 210      16.364 -34.964  33.504  1.00 15.00           C  
ATOM   1707  CD1 LEU X 210      16.790 -34.894  34.961  1.00 15.00           C  
ATOM   1708  CD2 LEU X 210      17.556 -35.278  32.611  1.00 15.00           C  
ATOM   1711  N   PRO X 211      12.589 -37.407  32.336  1.00 15.00           N  
ATOM   1712  CA  PRO X 211      11.687 -38.557  32.153  1.00 15.00           C  
ATOM   1716  C   PRO X 211      10.924 -38.538  30.831  1.00 15.00           C  
ATOM   1717  O   PRO X 211      10.363 -39.550  30.428  1.00 15.00           O  
ATOM   1713  CB  PRO X 211      10.765 -38.374  33.385  1.00 15.00           C  
ATOM   1714  CG  PRO X 211      10.511 -36.877  33.258  1.00 15.00           C  
ATOM   1715  CD  PRO X 211      11.961 -36.380  33.207  1.00 15.00           C  
ATOM   1718  N   GLY X 212      10.905 -37.385  30.161  1.00 15.00           N  
ATOM   1719  CA  GLY X 212      10.229 -37.292  28.886  1.00 15.00           C  
ATOM   1720  C   GLY X 212      10.976 -38.001  27.779  1.00 15.00           C  
ATOM   1721  O   GLY X 212      10.360 -38.602  26.896  1.00 15.00           O  
ATOM   1722  N   ILE X 213      12.302 -37.937  27.815  1.00 15.00           N  
ATOM   1723  CA  ILE X 213      13.111 -38.659  26.838  1.00 15.00           C  
ATOM   1728  C   ILE X 213      13.107 -40.166  27.125  1.00 15.00           C  
ATOM   1729  O   ILE X 213      13.176 -40.971  26.198  1.00 15.00           O  
ATOM   1724  CB  ILE X 213      14.553 -38.104  26.735  1.00 15.00           C  
ATOM   1725  CG1 ILE X 213      15.325 -38.779  25.592  1.00 15.00           C  
ATOM   1726  CG2 ILE X 213      15.302 -38.259  28.056  1.00 15.00           C  
ATOM   1727  CD1 ILE X 213      16.712 -38.215  25.353  1.00 15.00           C  
ATOM   1730  N   VAL X 214      13.033 -40.544  28.396  1.00 15.00           N  
ATOM   1731  CA  VAL X 214      13.180 -41.955  28.765  1.00 15.00           C  
ATOM   1735  C   VAL X 214      11.896 -42.726  28.440  1.00 15.00           C  
ATOM   1736  O   VAL X 214      11.958 -43.891  28.041  1.00 15.00           O  
ATOM   1732  CB  VAL X 214      13.556 -42.114  30.251  1.00 15.00           C  
ATOM   1733  CG1 VAL X 214      13.749 -43.579  30.636  1.00 15.00           C  
ATOM   1734  CG2 VAL X 214      14.833 -41.342  30.556  1.00 15.00           C  
ATOM   1737  N   ILE X 215      10.752 -42.084  28.617  1.00 15.00           N  
ATOM   1738  CA  ILE X 215       9.496 -42.684  28.182  1.00 15.00           C  
ATOM   1743  C   ILE X 215       9.424 -42.711  26.653  1.00 15.00           C  
ATOM   1744  O   ILE X 215       8.855 -43.644  26.093  1.00 15.00           O  
ATOM   1739  CB  ILE X 215       8.279 -41.942  28.777  1.00 15.00           C  
ATOM   1740  CG1 ILE X 215       8.367 -41.951  30.310  1.00 15.00           C  
ATOM   1741  CG2 ILE X 215       6.954 -42.566  28.335  1.00 15.00           C  
ATOM   1742  CD1 ILE X 215       7.282 -41.162  31.010  1.00 15.00           C  
ATOM   1745  N   LEU X 216       9.986 -41.699  26.007  1.00 15.00           N  
ATOM   1746  CA  LEU X 216       9.947 -41.593  24.556  1.00 15.00           C  
ATOM   1751  C   LEU X 216      10.817 -42.649  23.876  1.00 15.00           C  
ATOM   1752  O   LEU X 216      10.424 -43.213  22.850  1.00 15.00           O  
ATOM   1747  CB  LEU X 216      10.381 -40.194  24.108  1.00 15.00           C  
ATOM   1748  CG  LEU X 216      10.320 -39.914  22.605  1.00 15.00           C  
ATOM   1749  CD1 LEU X 216       8.904 -40.093  22.073  1.00 15.00           C  
ATOM   1750  CD2 LEU X 216      10.853 -38.525  22.289  1.00 15.00           C  
ATOM   1753  N   SER X 217      11.986 -42.916  24.447  1.00 15.00           N  
ATOM   1754  CA  SER X 217      12.900 -43.897  23.884  1.00 15.00           C  
ATOM   1757  C   SER X 217      12.388 -45.323  24.051  1.00 15.00           C  
ATOM   1758  O   SER X 217      12.618 -46.177  23.190  1.00 15.00           O  
ATOM   1755  CB  SER X 217      14.288 -43.755  24.510  1.00 15.00           C  
ATOM   1756  OG  SER X 217      14.827 -42.466  24.265  1.00 15.00           O  
ATOM   1759  N   CYS X 218      11.697 -45.587  25.151  1.00 15.00           N  
ATOM   1760  CA  CYS X 218      11.095 -46.894  25.355  1.00 15.00           C  
ATOM   1763  C   CYS X 218       9.859 -47.091  24.477  1.00 15.00           C  
ATOM   1764  O   CYS X 218       9.610 -48.201  24.000  1.00 15.00           O  
ATOM   1761  CB  CYS X 218      10.773 -47.130  26.836  1.00 15.00           C  
ATOM   1762  SG  CYS X 218      12.225 -47.099  27.927  1.00 15.00           S  
ATOM   1765  N   TYR X 219       9.094 -46.021  24.274  1.00 15.00           N  
ATOM   1766  CA  TYR X 219       7.767 -46.120  23.666  1.00 15.00           C  
ATOM   1775  C   TYR X 219       7.851 -46.387  22.165  1.00 15.00           C  
ATOM   1776  O   TYR X 219       6.961 -47.022  21.602  1.00 15.00           O  
ATOM   1767  CB  TYR X 219       6.953 -44.848  23.928  1.00 15.00           C  
ATOM   1768  CG  TYR X 219       5.514 -44.909  23.468  1.00 15.00           C  
ATOM   1769  CD1 TYR X 219       4.985 -43.924  22.644  1.00 15.00           C  
ATOM   1770  CD2 TYR X 219       4.687 -45.953  23.864  1.00 15.00           C  
ATOM   1771  CE1 TYR X 219       3.641 -43.932  22.301  1.00 15.00           C  
ATOM   1772  CE2 TYR X 219       3.345 -45.963  23.524  1.00 15.00           C  
ATOM   1773  CZ  TYR X 219       2.823 -44.936  22.773  1.00 15.00           C  
ATOM   1774  OH  TYR X 219       1.477 -44.913  22.493  1.00 15.00           O  
ATOM   1777  N   CYS X 220       8.915 -45.900  21.534  1.00 15.00           N  
ATOM   1778  CA  CYS X 220       9.235 -46.250  20.157  1.00 15.00           C  
ATOM   1781  C   CYS X 220       9.555 -47.738  20.018  1.00 15.00           C  
ATOM   1782  O   CYS X 220       9.250 -48.355  18.998  1.00 15.00           O  
ATOM   1779  CB  CYS X 220      10.419 -45.410  19.656  1.00 15.00           C  
ATOM   1780  SG  CYS X 220      10.132 -43.625  19.669  1.00 15.00           S  
ATOM   1783  N   ILE X 221      10.168 -48.308  21.046  1.00 15.00           N  
ATOM   1784  CA  ILE X 221      10.482 -49.731  21.039  1.00 15.00           C  
ATOM   1789  C   ILE X 221       9.200 -50.549  21.217  1.00 15.00           C  
ATOM   1790  O   ILE X 221       9.089 -51.627  20.632  1.00 15.00           O  
ATOM   1785  CB  ILE X 221      11.497 -50.079  22.140  1.00 15.00           C  
ATOM   1786  CG1 ILE X 221      12.762 -49.233  21.968  1.00 15.00           C  
ATOM   1787  CG2 ILE X 221      11.858 -51.564  22.130  1.00 15.00           C  
ATOM   1788  CD1 ILE X 221      13.790 -49.418  23.061  1.00 15.00           C  
ATOM   1791  N   ILE X 222       8.269 -50.040  22.015  1.00 15.00           N  
ATOM   1792  CA  ILE X 222       7.035 -50.760  22.341  1.00 15.00           C  
ATOM   1797  C   ILE X 222       6.111 -50.834  21.121  1.00 15.00           C  
ATOM   1798  O   ILE X 222       5.471 -51.864  20.902  1.00 15.00           O  
ATOM   1793  CB  ILE X 222       6.297 -50.127  23.549  1.00 15.00           C  
ATOM   1794  CG1 ILE X 222       7.234 -50.077  24.766  1.00 15.00           C  
ATOM   1795  CG2 ILE X 222       5.023 -50.894  23.912  1.00 15.00           C  
ATOM   1796  CD1 ILE X 222       6.656 -49.379  25.983  1.00 15.00           C  
ATOM   1799  N   ILE X 223       6.053 -49.761  20.352  1.00 15.00           N  
ATOM   1800  CA  ILE X 223       5.202 -49.720  19.161  1.00 15.00           C  
ATOM   1805  C   ILE X 223       5.769 -50.621  18.056  1.00 15.00           C  
ATOM   1806  O   ILE X 223       5.001 -51.175  17.254  1.00 15.00           O  
ATOM   1801  CB  ILE X 223       5.025 -48.271  18.661  1.00 15.00           C  
ATOM   1802  CG1 ILE X 223       4.451 -47.391  19.781  1.00 15.00           C  
ATOM   1803  CG2 ILE X 223       4.120 -48.184  17.432  1.00 15.00           C  
ATOM   1804  CD1 ILE X 223       3.082 -47.817  20.270  1.00 15.00           C  
ATOM   1807  N   SER X 224       7.087 -50.770  18.018  1.00 15.00           N  
ATOM   1808  CA  SER X 224       7.738 -51.735  17.150  1.00 15.00           C  
ATOM   1811  C   SER X 224       7.377 -53.174  17.529  1.00 15.00           C  
ATOM   1812  O   SER X 224       7.022 -53.973  16.662  1.00 15.00           O  
ATOM   1809  CB  SER X 224       9.256 -51.534  17.182  1.00 15.00           C  
ATOM   1810  OG  SER X 224       9.593 -50.226  16.744  1.00 15.00           O  
ATOM   1813  N   LYS X 225       7.454 -53.488  18.817  1.00 15.00           N  
ATOM   1814  CA  LYS X 225       7.274 -54.854  19.293  1.00 15.00           C  
ATOM   1820  C   LYS X 225       5.817 -55.300  19.218  1.00 15.00           C  
ATOM   1821  O   LYS X 225       5.537 -56.484  19.034  1.00 15.00           O  
ATOM   1815  CB  LYS X 225       7.818 -54.996  20.720  1.00 15.00           C  
ATOM   1816  CG  LYS X 225       9.285 -54.728  20.937  1.00 15.00           C  
ATOM   1817  CD  LYS X 225      10.244 -55.774  20.446  1.00 15.00           C  
ATOM   1818  CE  LYS X 225      10.350 -55.992  18.951  1.00 15.00           C  
ATOM   1819  NZ  LYS X 225      11.237 -57.106  18.591  1.00 15.00           N1+
ATOM   1822  N   LEU X 226       4.890 -54.356  19.356  1.00 15.00           N  
ATOM   1823  CA  LEU X 226       3.483 -54.643  19.099  1.00 15.00           C  
ATOM   1828  C   LEU X 226       3.221 -54.929  17.624  1.00 15.00           C  
ATOM   1829  O   LEU X 226       2.310 -55.684  17.294  1.00 15.00           O  
ATOM   1824  CB  LEU X 226       2.600 -53.484  19.572  1.00 15.00           C  
ATOM   1825  CG  LEU X 226       2.638 -53.168  21.067  1.00 15.00           C  
ATOM   1826  CD1 LEU X 226       1.752 -51.972  21.371  1.00 15.00           C  
ATOM   1827  CD2 LEU X 226       2.195 -54.375  21.873  1.00 15.00           C  
ATOM   1830  N   SER X 227       4.011 -54.327  16.739  1.00 15.00           N  
ATOM   1831  CA  SER X 227       3.721 -54.387  15.310  1.00 15.00           C  
ATOM   1834  C   SER X 227       4.122 -55.741  14.727  1.00 15.00           C  
ATOM   1835  O   SER X 227       3.406 -56.318  13.903  1.00 15.00           O  
ATOM   1832  CB  SER X 227       4.432 -53.250  14.575  1.00 15.00           C  
ATOM   1833  OG  SER X 227       4.106 -53.242  13.193  1.00 15.00           O  
ATOM   1836  N   HIS X 228       5.275 -56.247  15.159  1.00 15.00           N  
ATOM   1837  CA  HIS X 228       5.648 -57.634  14.911  1.00 15.00           C  
ATOM   1844  C   HIS X 228       4.694 -58.606  15.597  1.00 15.00           C  
ATOM   1845  O   HIS X 228       4.466 -59.706  15.086  1.00 15.00           O  
ATOM   1838  CB  HIS X 228       7.078 -57.892  15.407  1.00 15.00           C  
ATOM   1839  CG  HIS X 228       8.133 -57.153  14.643  1.00 15.00           C  
ATOM   1841  CD2 HIS X 228       8.956 -57.595  13.658  1.00 15.00           C  
ATOM   1840  ND1 HIS X 228       8.458 -55.825  14.827  1.00 15.00           N  
ATOM   1842  CE1 HIS X 228       9.399 -55.497  13.930  1.00 15.00           C  
ATOM   1843  NE2 HIS X 228       9.739 -56.537  13.198  1.00 15.00           N  
ATOM   1846  N   SER X 229       4.154 -58.201  16.739  1.00 15.00           N  
ATOM   1847  CA  SER X 229       3.322 -59.079  17.547  1.00 15.00           C  
ATOM   1850  C   SER X 229       1.958 -59.291  16.900  1.00 15.00           C  
ATOM   1851  O   SER X 229       1.283 -58.336  16.511  1.00 15.00           O  
ATOM   1848  CB  SER X 229       3.150 -58.499  18.957  1.00 15.00           C  
ATOM   1849  OG  SER X 229       2.402 -59.365  19.790  1.00 15.00           O  
ATOM   1852  N   LYS X 230       1.566 -60.550  16.786  1.00 15.00           N  
ATOM   1853  CA  LYS X 230       0.302 -60.909  16.161  1.00 15.00           C  
ATOM   1859  C   LYS X 230      -0.850 -60.932  17.164  1.00 15.00           C  
ATOM   1860  O   LYS X 230      -1.981 -61.259  16.785  1.00 15.00           O  
ATOM   1854  CB  LYS X 230       0.418 -62.290  15.506  1.00 15.00           C  
ATOM   1855  CG  LYS X 230       1.484 -62.378  14.427  1.00 15.00           C  
ATOM   1856  CD  LYS X 230       1.464 -63.740  13.752  1.00 15.00           C  
ATOM   1857  CE  LYS X 230       2.467 -63.811  12.612  1.00 15.00           C  
ATOM   1858  NZ  LYS X 230       2.427 -65.125  11.914  1.00 15.00           N1+
ATOM   1861  N   GLY X 231      -0.584 -60.594  18.419  1.00 15.00           N  
ATOM   1862  CA  GLY X 231      -1.595 -60.643  19.441  1.00 15.00           C  
ATOM   1863  C   GLY X 231      -1.999 -62.061  19.803  1.00 15.00           C  
ATOM   1864  O   GLY X 231      -1.244 -63.000  19.523  1.00 15.00           O  
ATOM   1865  N   HIS X 232      -3.173 -62.204  20.416  1.00 15.00           N  
ATOM   1866  CA  HIS X 232      -3.662 -63.438  21.031  1.00 15.00           C  
ATOM   1873  C   HIS X 232      -2.711 -63.947  22.113  1.00 15.00           C  
ATOM   1874  O   HIS X 232      -2.340 -65.124  22.193  1.00 15.00           O  
ATOM   1867  CB  HIS X 232      -3.949 -64.502  19.967  1.00 15.00           C  
ATOM   1868  CG  HIS X 232      -5.000 -64.108  18.987  1.00 15.00           C  
ATOM   1870  CD2 HIS X 232      -6.304 -64.474  18.937  1.00 15.00           C  
ATOM   1869  ND1 HIS X 232      -4.730 -63.257  17.939  1.00 15.00           N  
ATOM   1871  CE1 HIS X 232      -5.867 -63.126  17.277  1.00 15.00           C  
ATOM   1872  NE2 HIS X 232      -6.841 -63.843  17.843  1.00 15.00           N  
ATOM   1875  N   GLN X 233      -2.298 -63.034  22.977  1.00 15.00           N  
ATOM   1876  CA  GLN X 233      -1.401 -63.391  24.064  1.00 15.00           C  
ATOM   1882  C   GLN X 233      -1.611 -62.475  25.261  1.00 15.00           C  
ATOM   1883  O   GLN X 233      -2.147 -61.368  25.133  1.00 15.00           O  
ATOM   1877  CB  GLN X 233       0.052 -63.328  23.585  1.00 15.00           C  
ATOM   1878  CG  GLN X 233       0.496 -61.951  23.113  1.00 15.00           C  
ATOM   1879  CD  GLN X 233       1.864 -61.978  22.465  1.00 15.00           C  
ATOM   1881  NE2 GLN X 233       1.912 -62.423  21.219  1.00 15.00           N  
ATOM   1880  OE1 GLN X 233       2.865 -61.604  23.075  1.00 15.00           O  
ATOM   1884  N   LYS X 234      -1.182 -62.942  26.430  1.00 15.00           N  
ATOM   1885  CA  LYS X 234      -1.400 -62.222  27.674  1.00 15.00           C  
ATOM   1891  C   LYS X 234      -0.490 -61.001  27.750  1.00 15.00           C  
ATOM   1892  O   LYS X 234       0.731 -61.127  27.859  1.00 15.00           O  
ATOM   1886  CB  LYS X 234      -1.154 -63.122  28.890  1.00 15.00           C  
ATOM   1887  CG  LYS X 234      -2.034 -64.362  28.957  1.00 15.00           C  
ATOM   1888  CD  LYS X 234      -1.783 -65.134  30.246  1.00 15.00           C  
ATOM   1889  CE  LYS X 234      -2.549 -66.449  30.280  1.00 15.00           C  
ATOM   1890  NZ  LYS X 234      -4.022 -66.257  30.165  1.00 15.00           N1+
ATOM   1893  N   ARG X 235      -1.087 -59.827  27.690  1.00 15.00           N  
ATOM   1894  CA  ARG X 235      -0.325 -58.576  27.672  1.00 15.00           C  
ATOM   1902  C   ARG X 235      -1.236 -57.439  28.103  1.00 15.00           C  
ATOM   1903  O   ARG X 235      -1.307 -56.358  27.501  1.00 15.00           O  
ATOM   1895  CB  ARG X 235       0.270 -58.362  26.277  1.00 15.00           C  
ATOM   1896  CG  ARG X 235      -0.747 -58.334  25.142  1.00 15.00           C  
ATOM   1897  CD  ARG X 235      -0.105 -58.003  23.810  1.00 15.00           C  
ATOM   1898  NE  ARG X 235      -1.105 -57.900  22.750  1.00 15.00           N  
ATOM   1899  CZ  ARG X 235      -0.823 -57.636  21.474  1.00 15.00           C  
ATOM   1900  NH1 ARG X 235       0.440 -57.535  21.082  1.00 15.00           N1+
ATOM   1901  NH2 ARG X 235      -1.799 -57.472  20.593  1.00 15.00           N  
ATOM   1904  N   LYS X 236      -1.944 -57.693  29.200  1.00 15.00           N  
ATOM   1905  CA  LYS X 236      -2.934 -56.785  29.755  1.00 15.00           C  
ATOM   1911  C   LYS X 236      -2.250 -55.563  30.356  1.00 15.00           C  
ATOM   1912  O   LYS X 236      -2.683 -54.437  30.129  1.00 15.00           O  
ATOM   1906  CB  LYS X 236      -3.731 -57.516  30.840  1.00 15.00           C  
ATOM   1907  CG  LYS X 236      -4.822 -56.706  31.517  1.00 15.00           C  
ATOM   1908  CD  LYS X 236      -5.875 -56.240  30.532  1.00 15.00           C  
ATOM   1909  CE  LYS X 236      -7.037 -55.570  31.244  1.00 15.00           C  
ATOM   1910  NZ  LYS X 236      -8.137 -55.214  30.311  1.00 15.00           N1+
ATOM   1913  N   ALA X 237      -1.188 -55.807  31.114  1.00 15.00           N  
ATOM   1914  CA  ALA X 237      -0.400 -54.755  31.729  1.00 15.00           C  
ATOM   1916  C   ALA X 237       0.345 -53.920  30.691  1.00 15.00           C  
ATOM   1917  O   ALA X 237       0.585 -52.739  30.916  1.00 15.00           O  
ATOM   1915  CB  ALA X 237       0.586 -55.363  32.722  1.00 15.00           C  
ATOM   1918  N   LEU X 238       0.699 -54.534  29.571  1.00 15.00           N  
ATOM   1919  CA  LEU X 238       1.331 -53.836  28.461  1.00 15.00           C  
ATOM   1924  C   LEU X 238       0.365 -52.856  27.803  1.00 15.00           C  
ATOM   1925  O   LEU X 238       0.760 -51.757  27.410  1.00 15.00           O  
ATOM   1920  CB  LEU X 238       1.841 -54.852  27.432  1.00 15.00           C  
ATOM   1921  CG  LEU X 238       2.599 -54.294  26.226  1.00 15.00           C  
ATOM   1922  CD1 LEU X 238       3.840 -53.528  26.671  1.00 15.00           C  
ATOM   1923  CD2 LEU X 238       2.969 -55.418  25.269  1.00 15.00           C  
ATOM   1926  N   LYS X 239      -0.894 -53.254  27.685  1.00 15.00           N  
ATOM   1927  CA  LYS X 239      -1.919 -52.398  27.097  1.00 15.00           C  
ATOM   1933  C   LYS X 239      -2.274 -51.239  28.022  1.00 15.00           C  
ATOM   1934  O   LYS X 239      -2.617 -50.154  27.549  1.00 15.00           O  
ATOM   1928  CB  LYS X 239      -3.188 -53.215  26.805  1.00 15.00           C  
ATOM   1929  CG  LYS X 239      -2.984 -54.347  25.810  1.00 15.00           C  
ATOM   1930  CD  LYS X 239      -2.472 -53.849  24.468  1.00 15.00           C  
ATOM   1931  CE  LYS X 239      -3.446 -52.892  23.799  1.00 15.00           C  
ATOM   1932  NZ  LYS X 239      -4.772 -53.517  23.540  1.00 15.00           N1+
ATOM   1935  N   THR X 240      -2.200 -51.478  29.323  1.00 15.00           N  
ATOM   1936  CA  THR X 240      -2.553 -50.470  30.313  1.00 15.00           C  
ATOM   1940  C   THR X 240      -1.514 -49.338  30.353  1.00 15.00           C  
ATOM   1941  O   THR X 240      -1.909 -48.182  30.523  1.00 15.00           O  
ATOM   1937  CB  THR X 240      -2.720 -51.101  31.712  1.00 15.00           C  
ATOM   1939  CG2 THR X 240      -3.155 -50.072  32.749  1.00 15.00           C  
ATOM   1938  OG1 THR X 240      -3.721 -52.135  31.653  1.00 15.00           O  
ATOM   1942  N   THR X 241      -0.242 -49.673  30.201  1.00 15.00           N  
ATOM   1943  CA  THR X 241       0.854 -48.700  30.322  1.00 15.00           C  
ATOM   1947  C   THR X 241       0.852 -47.706  29.153  1.00 15.00           C  
ATOM   1948  O   THR X 241       1.271 -46.562  29.328  1.00 15.00           O  
ATOM   1944  CB  THR X 241       2.213 -49.423  30.416  1.00 15.00           C  
ATOM   1946  CG2 THR X 241       3.370 -48.459  30.648  1.00 15.00           C  
ATOM   1945  OG1 THR X 241       2.177 -50.333  31.530  1.00 15.00           O  
ATOM   1949  N   VAL X 242       0.363 -48.139  28.002  1.00 15.00           N  
ATOM   1950  CA  VAL X 242       0.196 -47.295  26.825  1.00 15.00           C  
ATOM   1954  C   VAL X 242      -0.850 -46.204  27.080  1.00 15.00           C  
ATOM   1955  O   VAL X 242      -0.753 -45.106  26.520  1.00 15.00           O  
ATOM   1951  CB  VAL X 242      -0.204 -48.137  25.588  1.00 15.00           C  
ATOM   1952  CG1 VAL X 242      -0.340 -47.297  24.324  1.00 15.00           C  
ATOM   1953  CG2 VAL X 242       0.821 -49.239  25.345  1.00 15.00           C  
ATOM   1956  N   ILE X 243      -1.822 -46.502  27.931  1.00 15.00           N  
ATOM   1957  CA  ILE X 243      -2.886 -45.555  28.253  1.00 15.00           C  
ATOM   1962  C   ILE X 243      -2.338 -44.409  29.111  1.00 15.00           C  
ATOM   1963  O   ILE X 243      -2.749 -43.256  28.938  1.00 15.00           O  
ATOM   1958  CB  ILE X 243      -4.055 -46.260  28.980  1.00 15.00           C  
ATOM   1959  CG1 ILE X 243      -4.586 -47.418  28.125  1.00 15.00           C  
ATOM   1960  CG2 ILE X 243      -5.192 -45.288  29.296  1.00 15.00           C  
ATOM   1961  CD1 ILE X 243      -5.666 -48.245  28.793  1.00 15.00           C  
ATOM   1964  N   LEU X 244      -1.433 -44.727  30.016  1.00 15.00           N  
ATOM   1965  CA  LEU X 244      -0.762 -43.746  30.853  1.00 15.00           C  
ATOM   1970  C   LEU X 244       0.205 -42.891  30.035  1.00 15.00           C  
ATOM   1971  O   LEU X 244       0.374 -41.707  30.339  1.00 15.00           O  
ATOM   1966  CB  LEU X 244      -0.015 -44.392  32.026  1.00 15.00           C  
ATOM   1967  CG  LEU X 244      -0.815 -44.941  33.203  1.00 15.00           C  
ATOM   1968  CD1 LEU X 244      -1.618 -43.824  33.872  1.00 15.00           C  
ATOM   1969  CD2 LEU X 244      -1.731 -46.089  32.843  1.00 15.00           C  
ATOM   1972  N   ILE X 245       0.836 -43.475  29.023  1.00 15.00           N  
ATOM   1973  CA  ILE X 245       1.784 -42.711  28.207  1.00 15.00           C  
ATOM   1978  C   ILE X 245       1.029 -41.741  27.288  1.00 15.00           C  
ATOM   1979  O   ILE X 245       1.532 -40.657  26.999  1.00 15.00           O  
ATOM   1974  CB  ILE X 245       2.708 -43.643  27.394  1.00 15.00           C  
ATOM   1975  CG1 ILE X 245       3.470 -44.576  28.346  1.00 15.00           C  
ATOM   1976  CG2 ILE X 245       3.704 -42.858  26.538  1.00 15.00           C  
ATOM   1977  CD1 ILE X 245       4.332 -45.612  27.656  1.00 15.00           C  
ATOM   1980  N   LEU X 246      -0.155 -42.128  26.835  1.00 15.00           N  
ATOM   1981  CA  LEU X 246      -1.013 -41.201  26.105  1.00 15.00           C  
ATOM   1986  C   LEU X 246      -1.539 -40.091  27.015  1.00 15.00           C  
ATOM   1987  O   LEU X 246      -1.721 -38.953  26.580  1.00 15.00           O  
ATOM   1982  CB  LEU X 246      -2.173 -41.951  25.445  1.00 15.00           C  
ATOM   1983  CG  LEU X 246      -1.770 -43.022  24.429  1.00 15.00           C  
ATOM   1984  CD1 LEU X 246      -2.998 -43.737  23.887  1.00 15.00           C  
ATOM   1985  CD2 LEU X 246      -0.959 -42.409  23.298  1.00 15.00           C  
ATOM   1988  N   ALA X 247      -1.780 -40.426  28.276  1.00 15.00           N  
ATOM   1989  CA  ALA X 247      -2.243 -39.462  29.258  1.00 15.00           C  
ATOM   1991  C   ALA X 247      -1.154 -38.445  29.609  1.00 15.00           C  
ATOM   1992  O   ALA X 247      -1.471 -37.346  30.072  1.00 15.00           O  
ATOM   1990  CB  ALA X 247      -2.732 -40.178  30.512  1.00 15.00           C  
ATOM   1993  N   PHE X 248       0.106 -38.806  29.402  1.00 15.00           N  
ATOM   1994  CA  PHE X 248       1.240 -37.926  29.635  1.00 15.00           C  
ATOM   2002  C   PHE X 248       1.233 -36.784  28.613  1.00 15.00           C  
ATOM   2003  O   PHE X 248       1.451 -35.626  28.961  1.00 15.00           O  
ATOM   1995  CB  PHE X 248       2.545 -38.734  29.543  1.00 15.00           C  
ATOM   1996  CG  PHE X 248       3.812 -37.944  29.725  1.00 15.00           C  
ATOM   1997  CD1 PHE X 248       4.271 -37.610  30.986  1.00 15.00           C  
ATOM   1998  CD2 PHE X 248       4.543 -37.533  28.622  1.00 15.00           C  
ATOM   1999  CE1 PHE X 248       5.432 -36.871  31.148  1.00 15.00           C  
ATOM   2000  CE2 PHE X 248       5.696 -36.785  28.772  1.00 15.00           C  
ATOM   2001  CZ  PHE X 248       6.135 -36.443  30.039  1.00 15.00           C  
ATOM   2004  N   PHE X 249       0.981 -37.134  27.358  1.00 15.00           N  
ATOM   2005  CA  PHE X 249       0.931 -36.155  26.278  1.00 15.00           C  
ATOM   2013  C   PHE X 249      -0.279 -35.241  26.385  1.00 15.00           C  
ATOM   2014  O   PHE X 249      -0.208 -34.068  26.026  1.00 15.00           O  
ATOM   2006  CB  PHE X 249       0.936 -36.853  24.914  1.00 15.00           C  
ATOM   2007  CG  PHE X 249       2.157 -37.686  24.662  1.00 15.00           C  
ATOM   2008  CD1 PHE X 249       2.038 -39.039  24.376  1.00 15.00           C  
ATOM   2009  CD2 PHE X 249       3.425 -37.121  24.710  1.00 15.00           C  
ATOM   2010  CE1 PHE X 249       3.163 -39.824  24.212  1.00 15.00           C  
ATOM   2011  CE2 PHE X 249       4.549 -37.887  24.473  1.00 15.00           C  
ATOM   2012  CZ  PHE X 249       4.420 -39.246  24.254  1.00 15.00           C  
ATOM   2015  N   ALA X 250      -1.390 -35.777  26.874  1.00 15.00           N  
ATOM   2016  CA  ALA X 250      -2.618 -35.008  27.006  1.00 15.00           C  
ATOM   2018  C   ALA X 250      -2.673 -34.134  28.264  1.00 15.00           C  
ATOM   2019  O   ALA X 250      -3.442 -33.175  28.318  1.00 15.00           O  
ATOM   2017  CB  ALA X 250      -3.824 -35.933  26.952  1.00 15.00           C  
ATOM   2020  N   CYS X 251      -1.872 -34.451  29.274  1.00 15.00           N  
ATOM   2021  CA  CYS X 251      -2.052 -33.812  30.576  1.00 15.00           C  
ATOM   2024  C   CYS X 251      -0.793 -33.134  31.121  1.00 15.00           C  
ATOM   2025  O   CYS X 251      -0.803 -31.934  31.393  1.00 15.00           O  
ATOM   2022  CB  CYS X 251      -2.595 -34.823  31.584  1.00 15.00           C  
ATOM   2023  SG  CYS X 251      -4.167 -35.578  31.095  1.00 15.00           S  
ATOM   2026  N   TRP X 252       0.283 -33.901  31.281  1.00 15.00           N  
ATOM   2027  CA  TRP X 252       1.577 -33.354  31.692  1.00 15.00           C  
ATOM   2038  C   TRP X 252       2.200 -32.402  30.672  1.00 15.00           C  
ATOM   2039  O   TRP X 252       2.792 -31.393  31.053  1.00 15.00           O  
ATOM   2028  CB  TRP X 252       2.554 -34.477  32.041  1.00 15.00           C  
ATOM   2029  CG  TRP X 252       2.097 -35.321  33.195  1.00 15.00           C  
ATOM   2030  CD1 TRP X 252       1.476 -36.528  33.142  1.00 15.00           C  
ATOM   2031  CD2 TRP X 252       2.234 -35.001  34.590  1.00 15.00           C  
ATOM   2033  CE2 TRP X 252       1.647 -36.055  35.315  1.00 15.00           C  
ATOM   2034  CE3 TRP X 252       2.794 -33.930  35.292  1.00 15.00           C  
ATOM   2032  NE1 TRP X 252       1.208 -36.982  34.410  1.00 15.00           N  
ATOM   2035  CZ2 TRP X 252       1.575 -36.058  36.706  1.00 15.00           C  
ATOM   2036  CZ3 TRP X 252       2.753 -33.946  36.671  1.00 15.00           C  
ATOM   2037  CH2 TRP X 252       2.150 -35.003  37.364  1.00 15.00           C  
ATOM   2040  N   LEU X 253       2.067 -32.719  29.393  1.00 15.00           N  
ATOM   2041  CA  LEU X 253       2.767 -31.996  28.334  1.00 15.00           C  
ATOM   2046  C   LEU X 253       2.236 -30.568  28.092  1.00 15.00           C  
ATOM   2047  O   LEU X 253       3.056 -29.650  27.987  1.00 15.00           O  
ATOM   2042  CB  LEU X 253       2.801 -32.804  27.027  1.00 15.00           C  
ATOM   2043  CG  LEU X 253       3.612 -32.199  25.877  1.00 15.00           C  
ATOM   2044  CD1 LEU X 253       5.073 -32.026  26.276  1.00 15.00           C  
ATOM   2045  CD2 LEU X 253       3.492 -33.059  24.629  1.00 15.00           C  
ATOM   2048  N   PRO X 254       0.903 -30.350  27.987  1.00 15.00           N  
ATOM   2049  CA  PRO X 254       0.261 -29.052  28.238  1.00 15.00           C  
ATOM   2053  C   PRO X 254       0.672 -28.341  29.522  1.00 15.00           C  
ATOM   2054  O   PRO X 254       0.748 -27.113  29.566  1.00 15.00           O  
ATOM   2050  CB  PRO X 254      -1.232 -29.483  28.349  1.00 15.00           C  
ATOM   2051  CG  PRO X 254      -1.262 -30.447  27.177  1.00 15.00           C  
ATOM   2052  CD  PRO X 254      -0.114 -31.356  27.575  1.00 15.00           C  
ATOM   2055  N   TYR X 255       0.943 -29.116  30.570  1.00 15.00           N  
ATOM   2056  CA  TYR X 255       1.189 -28.555  31.888  1.00 15.00           C  
ATOM   2065  C   TYR X 255       2.584 -27.941  31.961  1.00 15.00           C  
ATOM   2066  O   TYR X 255       2.731 -26.794  32.387  1.00 15.00           O  
ATOM   2057  CB  TYR X 255       1.002 -29.637  32.959  1.00 15.00           C  
ATOM   2058  CG  TYR X 255       1.239 -29.183  34.381  1.00 15.00           C  
ATOM   2059  CD1 TYR X 255       0.415 -28.247  34.989  1.00 15.00           C  
ATOM   2060  CD2 TYR X 255       2.305 -29.703  35.111  1.00 15.00           C  
ATOM   2061  CE1 TYR X 255       0.681 -27.796  36.267  1.00 15.00           C  
ATOM   2062  CE2 TYR X 255       2.580 -29.242  36.384  1.00 15.00           C  
ATOM   2063  CZ  TYR X 255       1.772 -28.284  36.953  1.00 15.00           C  
ATOM   2064  OH  TYR X 255       2.056 -27.815  38.212  1.00 15.00           O  
ATOM   2067  N   TYR X 256       3.588 -28.703  31.556  1.00 15.00           N  
ATOM   2068  CA  TYR X 256       4.966 -28.231  31.546  1.00 15.00           C  
ATOM   2077  C   TYR X 256       5.212 -27.126  30.520  1.00 15.00           C  
ATOM   2078  O   TYR X 256       6.053 -26.255  30.752  1.00 15.00           O  
ATOM   2069  CB  TYR X 256       5.939 -29.390  31.322  1.00 15.00           C  
ATOM   2070  CG  TYR X 256       5.970 -30.387  32.459  1.00 15.00           C  
ATOM   2071  CD1 TYR X 256       6.336 -29.969  33.735  1.00 15.00           C  
ATOM   2072  CD2 TYR X 256       5.649 -31.723  32.270  1.00 15.00           C  
ATOM   2073  CE1 TYR X 256       6.475 -30.888  34.760  1.00 15.00           C  
ATOM   2074  CE2 TYR X 256       5.749 -32.638  33.305  1.00 15.00           C  
ATOM   2075  CZ  TYR X 256       6.200 -32.218  34.536  1.00 15.00           C  
ATOM   2076  OH  TYR X 256       6.375 -33.138  35.547  1.00 15.00           O  
ATOM   2079  N   ILE X 257       4.499 -27.148  29.399  1.00 15.00           N  
ATOM   2080  CA  ILE X 257       4.679 -26.083  28.407  1.00 15.00           C  
ATOM   2085  C   ILE X 257       4.047 -24.772  28.875  1.00 15.00           C  
ATOM   2086  O   ILE X 257       4.515 -23.695  28.492  1.00 15.00           O  
ATOM   2081  CB  ILE X 257       4.171 -26.462  26.999  1.00 15.00           C  
ATOM   2082  CG1 ILE X 257       2.659 -26.712  26.993  1.00 15.00           C  
ATOM   2083  CG2 ILE X 257       4.932 -27.671  26.467  1.00 15.00           C  
ATOM   2084  CD1 ILE X 257       2.076 -26.996  25.626  1.00 15.00           C  
ATOM   2087  N   GLY X 258       2.997 -24.864  29.681  1.00 15.00           N  
ATOM   2088  CA  GLY X 258       2.344 -23.699  30.227  1.00 15.00           C  
ATOM   2089  C   GLY X 258       3.214 -22.982  31.241  1.00 15.00           C  
ATOM   2090  O   GLY X 258       3.185 -21.756  31.339  1.00 15.00           O  
ATOM   2091  N   ILE X 259       3.986 -23.759  31.995  1.00 15.00           N  
ATOM   2092  CA  ILE X 259       4.954 -23.211  32.942  1.00 15.00           C  
ATOM   2097  C   ILE X 259       6.092 -22.521  32.179  1.00 15.00           C  
ATOM   2098  O   ILE X 259       6.686 -21.562  32.692  1.00 15.00           O  
ATOM   2093  CB  ILE X 259       5.524 -24.334  33.842  1.00 15.00           C  
ATOM   2094  CG1 ILE X 259       4.395 -25.100  34.554  1.00 15.00           C  
ATOM   2095  CG2 ILE X 259       6.527 -23.804  34.863  1.00 15.00           C  
ATOM   2096  CD1 ILE X 259       3.567 -24.254  35.499  1.00 15.00           C  
ATOM   2099  N   SER X 260       6.392 -23.010  30.987  1.00 15.00           N  
ATOM   2100  CA  SER X 260       7.406 -22.441  30.132  1.00 15.00           C  
ATOM   2103  C   SER X 260       6.993 -21.056  29.627  1.00 15.00           C  
ATOM   2104  O   SER X 260       7.828 -20.159  29.536  1.00 15.00           O  
ATOM   2101  CB  SER X 260       7.675 -23.369  28.943  1.00 15.00           C  
ATOM   2102  OG  SER X 260       8.114 -24.642  29.392  1.00 15.00           O  
ATOM   2105  N   ILE X 261       5.707 -20.903  29.314  1.00 15.00           N  
ATOM   2106  CA  ILE X 261       5.204 -19.669  28.709  1.00 15.00           C  
ATOM   2111  C   ILE X 261       5.176 -18.528  29.735  1.00 15.00           C  
ATOM   2112  O   ILE X 261       5.463 -17.386  29.376  1.00 15.00           O  
ATOM   2107  CB  ILE X 261       3.807 -19.866  28.091  1.00 15.00           C  
ATOM   2108  CG1 ILE X 261       3.848 -21.001  27.060  1.00 15.00           C  
ATOM   2109  CG2 ILE X 261       3.297 -18.587  27.426  1.00 15.00           C  
ATOM   2110  CD1 ILE X 261       2.502 -21.354  26.463  1.00 15.00           C  
ATOM   2113  N   ASP X 262       4.830 -18.847  30.972  1.00 15.00           N  
ATOM   2114  CA  ASP X 262       4.797 -17.866  32.064  1.00 15.00           C  
ATOM   2119  C   ASP X 262       6.200 -17.361  32.409  1.00 15.00           C  
ATOM   2120  O   ASP X 262       6.376 -16.204  32.804  1.00 15.00           O  
ATOM   2115  CB  ASP X 262       4.151 -18.493  33.307  1.00 15.00           C  
ATOM   2116  CG  ASP X 262       3.967 -17.521  34.456  1.00 15.00           C  
ATOM   2117  OD1 ASP X 262       4.892 -17.393  35.287  1.00 15.00           O  
ATOM   2118  OD2 ASP X 262       2.898 -16.875  34.533  1.00 15.00           O1-
ATOM   2121  N   SER X 263       7.185 -18.235  32.256  1.00 15.00           N  
ATOM   2122  CA  SER X 263       8.577 -17.878  32.467  1.00 15.00           C  
ATOM   2125  C   SER X 263       9.103 -16.957  31.366  1.00 15.00           C  
ATOM   2126  O   SER X 263       9.931 -16.078  31.625  1.00 15.00           O  
ATOM   2123  CB  SER X 263       9.433 -19.142  32.575  1.00 15.00           C  
ATOM   2124  OG  SER X 263       8.991 -19.949  33.657  1.00 15.00           O  
ATOM   2127  N   PHE X 264       8.632 -17.155  30.144  1.00 15.00           N  
ATOM   2128  CA  PHE X 264       9.081 -16.338  29.017  1.00 15.00           C  
ATOM   2136  C   PHE X 264       8.482 -14.937  29.062  1.00 15.00           C  
ATOM   2137  O   PHE X 264       9.091 -13.991  28.564  1.00 15.00           O  
ATOM   2129  CB  PHE X 264       8.740 -16.998  27.678  1.00 15.00           C  
ATOM   2130  CG  PHE X 264       9.380 -18.327  27.408  1.00 15.00           C  
ATOM   2131  CD1 PHE X 264       8.699 -19.284  26.668  1.00 15.00           C  
ATOM   2132  CD2 PHE X 264      10.655 -18.630  27.870  1.00 15.00           C  
ATOM   2133  CE1 PHE X 264       9.284 -20.498  26.372  1.00 15.00           C  
ATOM   2134  CE2 PHE X 264      11.256 -19.828  27.545  1.00 15.00           C  
ATOM   2135  CZ  PHE X 264      10.575 -20.759  26.783  1.00 15.00           C  
ATOM   2138  N   ILE X 265       7.302 -14.798  29.643  1.00 15.00           N  
ATOM   2139  CA  ILE X 265       6.679 -13.483  29.791  1.00 15.00           C  
ATOM   2144  C   ILE X 265       7.424 -12.664  30.844  1.00 15.00           C  
ATOM   2145  O   ILE X 265       7.516 -11.442  30.708  1.00 15.00           O  
ATOM   2140  CB  ILE X 265       5.191 -13.605  30.156  1.00 15.00           C  
ATOM   2141  CG1 ILE X 265       4.464 -14.440  29.096  1.00 15.00           C  
ATOM   2142  CG2 ILE X 265       4.526 -12.231  30.269  1.00 15.00           C  
ATOM   2143  CD1 ILE X 265       3.009 -14.710  29.406  1.00 15.00           C  
ATOM   2146  N   LEU X 266       7.928 -13.329  31.865  1.00 15.00           N  
ATOM   2147  CA  LEU X 266       8.660 -12.703  32.953  1.00 15.00           C  
ATOM   2152  C   LEU X 266       9.992 -12.109  32.487  1.00 15.00           C  
ATOM   2153  O   LEU X 266      10.501 -11.164  33.092  1.00 15.00           O  
ATOM   2148  CB  LEU X 266       8.916 -13.718  34.072  1.00 15.00           C  
ATOM   2149  CG  LEU X 266       9.605 -13.171  35.327  1.00 15.00           C  
ATOM   2150  CD1 LEU X 266       8.770 -12.072  35.962  1.00 15.00           C  
ATOM   2151  CD2 LEU X 266       9.877 -14.286  36.326  1.00 15.00           C  
ATOM   2154  N   LEU X 267      10.545 -12.665  31.417  1.00 15.00           N  
ATOM   2155  CA  LEU X 267      11.763 -12.151  30.806  1.00 15.00           C  
ATOM   2160  C   LEU X 267      11.496 -10.969  29.862  1.00 15.00           C  
ATOM   2161  O   LEU X 267      12.434 -10.280  29.441  1.00 15.00           O  
ATOM   2156  CB  LEU X 267      12.456 -13.300  30.059  1.00 15.00           C  
ATOM   2157  CG  LEU X 267      13.862 -13.051  29.513  1.00 15.00           C  
ATOM   2158  CD1 LEU X 267      14.799 -12.618  30.632  1.00 15.00           C  
ATOM   2159  CD2 LEU X 267      14.400 -14.287  28.811  1.00 15.00           C  
ATOM   2162  N   GLU X 268      10.227 -10.736  29.543  1.00 15.00           N  
ATOM   2163  CA  GLU X 268       9.739  -9.791  28.551  1.00 15.00           C  
ATOM   2169  C   GLU X 268      10.240 -10.091  27.139  1.00 15.00           C  
ATOM   2170  O   GLU X 268      10.384  -9.206  26.289  1.00 15.00           O  
ATOM   2164  CB  GLU X 268      10.045  -8.337  28.957  1.00 15.00           C  
ATOM   2165  CG  GLU X 268       9.430  -7.905  30.272  1.00 15.00           C  
ATOM   2166  CD  GLU X 268       9.580  -6.414  30.525  1.00 15.00           C  
ATOM   2167  OE1 GLU X 268       9.975  -6.029  31.645  1.00 15.00           O  
ATOM   2168  OE2 GLU X 268       9.303  -5.615  29.602  1.00 15.00           O1-
ATOM   2171  N   ILE X 269      10.504 -11.367  26.849  1.00 15.00           N  
ATOM   2172  CA  ILE X 269      10.806 -11.748  25.471  1.00 15.00           C  
ATOM   2177  C   ILE X 269       9.534 -11.712  24.632  1.00 15.00           C  
ATOM   2178  O   ILE X 269       9.564 -11.300  23.472  1.00 15.00           O  
ATOM   2173  CB  ILE X 269      11.525 -13.114  25.355  1.00 15.00           C  
ATOM   2174  CG1 ILE X 269      10.661 -14.265  25.879  1.00 15.00           C  
ATOM   2175  CG2 ILE X 269      12.862 -13.061  26.089  1.00 15.00           C  
ATOM   2176  CD1 ILE X 269      11.276 -15.634  25.705  1.00 15.00           C  
ATOM   2179  N   ILE X 270       8.424 -12.143  25.221  1.00 15.00           N  
ATOM   2180  CA  ILE X 270       7.147 -12.148  24.529  1.00 15.00           C  
ATOM   2185  C   ILE X 270       6.544 -10.756  24.679  1.00 15.00           C  
ATOM   2186  O   ILE X 270       6.471 -10.226  25.788  1.00 15.00           O  
ATOM   2181  CB  ILE X 270       6.186 -13.212  25.111  1.00 15.00           C  
ATOM   2182  CG1 ILE X 270       6.834 -14.606  25.051  1.00 15.00           C  
ATOM   2183  CG2 ILE X 270       4.852 -13.221  24.364  1.00 15.00           C  
ATOM   2184  CD1 ILE X 270       6.006 -15.711  25.680  1.00 15.00           C  
ATOM   2187  N   LYS X 271       6.111 -10.173  23.576  1.00 15.00           N  
ATOM   2188  CA  LYS X 271       5.531  -8.839  23.619  1.00 15.00           C  
ATOM   2194  C   LYS X 271       4.020  -8.919  23.751  1.00 15.00           C  
ATOM   2195  O   LYS X 271       3.233  -8.426  22.937  1.00 15.00           O  
ATOM   2189  CB  LYS X 271       5.979  -8.033  22.400  1.00 15.00           C  
ATOM   2190  CG  LYS X 271       7.482  -7.879  22.287  1.00 15.00           C  
ATOM   2191  CD  LYS X 271       8.071  -7.155  23.490  1.00 15.00           C  
ATOM   2192  CE  LYS X 271       9.587  -7.071  23.401  1.00 15.00           C  
ATOM   2193  NZ  LYS X 271      10.231  -8.412  23.349  1.00 15.00           N1+
ATOM   2196  N   GLN X 272       3.600  -9.574  24.830  1.00 15.00           N  
ATOM   2197  CA  GLN X 272       2.205  -9.613  25.224  1.00 15.00           C  
ATOM   2203  C   GLN X 272       2.021  -8.916  26.559  1.00 15.00           C  
ATOM   2204  O   GLN X 272       2.899  -8.962  27.423  1.00 15.00           O  
ATOM   2198  CB  GLN X 272       1.721 -11.058  25.318  1.00 15.00           C  
ATOM   2199  CG  GLN X 272       1.795 -11.819  24.006  1.00 15.00           C  
ATOM   2200  CD  GLN X 272       0.932 -11.188  22.933  1.00 15.00           C  
ATOM   2202  NE2 GLN X 272       1.501 -10.263  22.175  1.00 15.00           N  
ATOM   2201  OE1 GLN X 272      -0.240 -11.529  22.788  1.00 15.00           O  
ATOM   2205  N   GLY X 273       0.878  -8.274  26.729  1.00 15.00           N  
ATOM   2206  CA  GLY X 273       0.569  -7.654  28.000  1.00 15.00           C  
ATOM   2207  C   GLY X 273      -0.144  -8.568  28.985  1.00 15.00           C  
ATOM   2208  O   GLY X 273      -0.056  -9.796  28.894  1.00 15.00           O  
ATOM   2209  N   CYS X 274      -0.842  -7.942  29.916  1.00 15.00           N  
ATOM   2210  CA  CYS X 274      -1.609  -8.561  30.984  1.00 15.00           C  
ATOM   2211  C   CYS X 274      -2.728  -9.476  30.481  1.00 15.00           C  
ATOM   2212  O   CYS X 274      -3.091 -10.439  31.160  1.00 15.00           O  
ATOM   2213  CB  CYS X 274      -2.174  -7.456  31.880  1.00 15.00           C  
ATOM   2214  SG  CYS X 274      -3.144  -7.985  33.305  1.00 15.00           S  
ATOM   2215  N   GLU X 275      -3.262  -9.160  29.307  1.00 15.00           N  
ATOM   2216  CA  GLU X 275      -4.330  -9.926  28.672  1.00 15.00           C  
ATOM   2222  C   GLU X 275      -3.886 -11.332  28.275  1.00 15.00           C  
ATOM   2223  O   GLU X 275      -4.700 -12.249  28.217  1.00 15.00           O  
ATOM   2217  CB  GLU X 275      -4.836  -9.180  27.430  1.00 15.00           C  
ATOM   2218  CG  GLU X 275      -5.321  -7.766  27.715  1.00 15.00           C  
ATOM   2219  CD  GLU X 275      -5.542  -6.959  26.451  1.00 15.00           C  
ATOM   2220  OE1 GLU X 275      -4.649  -6.158  26.089  1.00 15.00           O  
ATOM   2221  OE2 GLU X 275      -6.603  -7.118  25.813  1.00 15.00           O1-
ATOM   2224  N   PHE X 276      -2.603 -11.496  28.009  1.00 15.00           N  
ATOM   2225  CA  PHE X 276      -2.056 -12.790  27.650  1.00 15.00           C  
ATOM   2233  C   PHE X 276      -1.673 -13.601  28.884  1.00 15.00           C  
ATOM   2234  O   PHE X 276      -1.811 -14.825  28.887  1.00 15.00           O  
ATOM   2226  CB  PHE X 276      -0.845 -12.603  26.735  1.00 15.00           C  
ATOM   2227  CG  PHE X 276      -0.263 -13.880  26.187  1.00 15.00           C  
ATOM   2228  CD1 PHE X 276       0.975 -14.328  26.610  1.00 15.00           C  
ATOM   2229  CD2 PHE X 276      -0.956 -14.630  25.250  1.00 15.00           C  
ATOM   2230  CE1 PHE X 276       1.518 -15.493  26.104  1.00 15.00           C  
ATOM   2231  CE2 PHE X 276      -0.420 -15.795  24.739  1.00 15.00           C  
ATOM   2232  CZ  PHE X 276       0.813 -16.235  25.177  1.00 15.00           C  
ATOM   2235  N   GLU X 277      -1.193 -12.918  29.922  1.00 15.00           N  
ATOM   2236  CA  GLU X 277      -0.742 -13.564  31.147  1.00 15.00           C  
ATOM   2242  C   GLU X 277      -1.894 -14.173  31.940  1.00 15.00           C  
ATOM   2243  O   GLU X 277      -1.729 -15.219  32.572  1.00 15.00           O  
ATOM   2237  CB  GLU X 277      -0.012 -12.566  32.043  1.00 15.00           C  
ATOM   2238  CG  GLU X 277       1.234 -11.954  31.432  1.00 15.00           C  
ATOM   2239  CD  GLU X 277       2.053 -11.197  32.454  1.00 15.00           C  
ATOM   2240  OE1 GLU X 277       2.336 -11.763  33.534  1.00 15.00           O  
ATOM   2241  OE2 GLU X 277       2.424 -10.026  32.192  1.00 15.00           O1-
ATOM   2244  N   ASN X 278      -3.043 -13.510  31.903  1.00 15.00           N  
ATOM   2245  CA  ASN X 278      -4.252 -14.025  32.524  1.00 15.00           C  
ATOM   2250  C   ASN X 278      -4.763 -15.280  31.831  1.00 15.00           C  
ATOM   2251  O   ASN X 278      -5.276 -16.187  32.488  1.00 15.00           O  
ATOM   2246  CB  ASN X 278      -5.350 -12.959  32.564  1.00 15.00           C  
ATOM   2247  CG  ASN X 278      -4.944 -11.735  33.363  1.00 15.00           C  
ATOM   2249  ND2 ASN X 278      -5.158 -10.559  32.794  1.00 15.00           N  
ATOM   2248  OD1 ASN X 278      -4.445 -11.847  34.483  1.00 15.00           O  
ATOM   2252  N   THR X 279      -4.616 -15.332  30.509  1.00 15.00           N  
ATOM   2253  CA  THR X 279      -5.110 -16.471  29.734  1.00 15.00           C  
ATOM   2257  C   THR X 279      -4.216 -17.700  29.935  1.00 15.00           C  
ATOM   2258  O   THR X 279      -4.710 -18.831  29.974  1.00 15.00           O  
ATOM   2254  CB  THR X 279      -5.202 -16.106  28.246  1.00 15.00           C  
ATOM   2256  CG2 THR X 279      -5.801 -17.246  27.426  1.00 15.00           C  
ATOM   2255  OG1 THR X 279      -6.040 -14.953  28.101  1.00 15.00           O  
ATOM   2259  N   VAL X 280      -2.915 -17.470  30.051  1.00 15.00           N  
ATOM   2260  CA  VAL X 280      -1.974 -18.565  30.287  1.00 15.00           C  
ATOM   2264  C   VAL X 280      -2.131 -19.098  31.713  1.00 15.00           C  
ATOM   2265  O   VAL X 280      -1.957 -20.292  31.940  1.00 15.00           O  
ATOM   2261  CB  VAL X 280      -0.521 -18.125  30.034  1.00 15.00           C  
ATOM   2262  CG1 VAL X 280       0.473 -19.265  30.247  1.00 15.00           C  
ATOM   2263  CG2 VAL X 280      -0.370 -17.584  28.620  1.00 15.00           C  
ATOM   2266  N   HIS X 281      -2.443 -18.223  32.659  1.00 15.00           N  
ATOM   2267  CA  HIS X 281      -2.519 -18.632  34.062  1.00 15.00           C  
ATOM   2274  C   HIS X 281      -3.775 -19.461  34.340  1.00 15.00           C  
ATOM   2275  O   HIS X 281      -3.769 -20.331  35.209  1.00 15.00           O  
ATOM   2268  CB  HIS X 281      -2.454 -17.414  34.987  1.00 15.00           C  
ATOM   2269  CG  HIS X 281      -2.353 -17.761  36.449  1.00 15.00           C  
ATOM   2271  CD2 HIS X 281      -1.382 -18.452  37.103  1.00 15.00           C  
ATOM   2270  ND1 HIS X 281      -3.320 -17.376  37.352  1.00 15.00           N  
ATOM   2272  CE1 HIS X 281      -2.889 -17.793  38.535  1.00 15.00           C  
ATOM   2273  NE2 HIS X 281      -1.725 -18.444  38.431  1.00 15.00           N  
ATOM   2276  N   LYS X 282      -4.848 -19.188  33.604  1.00 15.00           N  
ATOM   2277  CA  LYS X 282      -6.050 -20.014  33.647  1.00 15.00           C  
ATOM   2283  C   LYS X 282      -5.805 -21.395  33.031  1.00 15.00           C  
ATOM   2284  O   LYS X 282      -6.447 -22.374  33.426  1.00 15.00           O  
ATOM   2278  CB  LYS X 282      -7.209 -19.332  32.900  1.00 15.00           C  
ATOM   2279  CG  LYS X 282      -7.634 -17.986  33.468  1.00 15.00           C  
ATOM   2280  CD  LYS X 282      -8.704 -17.339  32.596  1.00 15.00           C  
ATOM   2281  CE  LYS X 282      -9.102 -15.957  33.098  1.00 15.00           C  
ATOM   2282  NZ  LYS X 282     -10.113 -15.316  32.217  1.00 15.00           N1+
ATOM   2285  N   TRP X 283      -4.895 -21.456  32.068  1.00 15.00           N  
ATOM   2286  CA  TRP X 283      -4.453 -22.704  31.470  1.00 15.00           C  
ATOM   2297  C   TRP X 283      -3.724 -23.584  32.492  1.00 15.00           C  
ATOM   2298  O   TRP X 283      -3.776 -24.814  32.389  1.00 15.00           O  
ATOM   2287  CB  TRP X 283      -3.546 -22.400  30.271  1.00 15.00           C  
ATOM   2288  CG  TRP X 283      -2.969 -23.595  29.569  1.00 15.00           C  
ATOM   2289  CD1 TRP X 283      -1.692 -24.073  29.701  1.00 15.00           C  
ATOM   2290  CD2 TRP X 283      -3.626 -24.466  28.643  1.00 15.00           C  
ATOM   2292  CE2 TRP X 283      -2.711 -25.484  28.307  1.00 15.00           C  
ATOM   2293  CE3 TRP X 283      -4.901 -24.487  28.064  1.00 15.00           C  
ATOM   2291  NE1 TRP X 283      -1.543 -25.227  28.972  1.00 15.00           N  
ATOM   2294  CZ2 TRP X 283      -3.037 -26.522  27.441  1.00 15.00           C  
ATOM   2295  CZ3 TRP X 283      -5.211 -25.507  27.184  1.00 15.00           C  
ATOM   2296  CH2 TRP X 283      -4.284 -26.508  26.879  1.00 15.00           C  
ATOM   2299  N   ILE X 284      -3.055 -22.962  33.454  1.00 15.00           N  
ATOM   2300  CA  ILE X 284      -2.228 -23.715  34.411  1.00 15.00           C  
ATOM   2305  C   ILE X 284      -3.119 -24.451  35.417  1.00 15.00           C  
ATOM   2306  O   ILE X 284      -2.786 -25.553  35.855  1.00 15.00           O  
ATOM   2301  CB  ILE X 284      -1.249 -22.791  35.175  1.00 15.00           C  
ATOM   2302  CG1 ILE X 284      -0.376 -21.967  34.214  1.00 15.00           C  
ATOM   2303  CG2 ILE X 284      -0.357 -23.580  36.132  1.00 15.00           C  
ATOM   2304  CD1 ILE X 284       0.521 -22.794  33.317  1.00 15.00           C  
ATOM   2307  N   SER X 285      -4.234 -23.841  35.780  1.00 15.00           N  
ATOM   2308  CA  SER X 285      -5.154 -24.430  36.742  1.00 15.00           C  
ATOM   2311  C   SER X 285      -5.976 -25.585  36.152  1.00 15.00           C  
ATOM   2312  O   SER X 285      -6.396 -26.494  36.874  1.00 15.00           O  
ATOM   2309  CB  SER X 285      -6.071 -23.344  37.311  1.00 15.00           C  
ATOM   2310  OG  SER X 285      -5.317 -22.313  37.939  1.00 15.00           O  
ATOM   2313  N   ILE X 286      -6.208 -25.556  34.848  1.00 15.00           N  
ATOM   2314  CA  ILE X 286      -6.974 -26.629  34.217  1.00 15.00           C  
ATOM   2319  C   ILE X 286      -6.083 -27.821  33.848  1.00 15.00           C  
ATOM   2320  O   ILE X 286      -6.510 -28.969  33.962  1.00 15.00           O  
ATOM   2315  CB  ILE X 286      -7.826 -26.143  33.019  1.00 15.00           C  
ATOM   2316  CG1 ILE X 286      -8.747 -27.254  32.515  1.00 15.00           C  
ATOM   2317  CG2 ILE X 286      -6.948 -25.614  31.888  1.00 15.00           C  
ATOM   2318  CD1 ILE X 286      -9.700 -26.828  31.425  1.00 15.00           C  
ATOM   2321  N   THR X 287      -4.856 -27.548  33.407  1.00 15.00           N  
ATOM   2322  CA  THR X 287      -3.896 -28.626  33.163  1.00 15.00           C  
ATOM   2326  C   THR X 287      -3.291 -29.176  34.455  1.00 15.00           C  
ATOM   2327  O   THR X 287      -2.657 -30.236  34.431  1.00 15.00           O  
ATOM   2323  CB  THR X 287      -2.781 -28.204  32.187  1.00 15.00           C  
ATOM   2325  CG2 THR X 287      -3.387 -27.730  30.879  1.00 15.00           C  
ATOM   2324  OG1 THR X 287      -2.005 -27.144  32.759  1.00 15.00           O  
ATOM   2328  N   GLU X 288      -3.478 -28.470  35.563  1.00 15.00           N  
ATOM   2329  CA  GLU X 288      -3.114 -28.953  36.890  1.00 15.00           C  
ATOM   2335  C   GLU X 288      -3.970 -30.162  37.264  1.00 15.00           C  
ATOM   2336  O   GLU X 288      -3.476 -31.151  37.804  1.00 15.00           O  
ATOM   2330  CB  GLU X 288      -3.310 -27.835  37.922  1.00 15.00           C  
ATOM   2331  CG  GLU X 288      -2.915 -28.195  39.351  1.00 15.00           C  
ATOM   2332  CD  GLU X 288      -1.444 -28.548  39.483  1.00 15.00           C  
ATOM   2333  OE1 GLU X 288      -0.605 -27.623  39.472  1.00 15.00           O  
ATOM   2334  OE2 GLU X 288      -1.109 -29.751  39.602  1.00 15.00           O1-
ATOM   2337  N   ALA X 289      -5.259 -30.062  36.970  1.00 15.00           N  
ATOM   2338  CA  ALA X 289      -6.228 -31.065  37.384  1.00 15.00           C  
ATOM   2340  C   ALA X 289      -6.294 -32.230  36.401  1.00 15.00           C  
ATOM   2341  O   ALA X 289      -6.702 -33.330  36.779  1.00 15.00           O  
ATOM   2339  CB  ALA X 289      -7.608 -30.439  37.551  1.00 15.00           C  
ATOM   2342  N   LEU X 290      -5.907 -31.997  35.153  1.00 15.00           N  
ATOM   2343  CA  LEU X 290      -5.759 -33.064  34.169  1.00 15.00           C  
ATOM   2348  C   LEU X 290      -4.632 -34.022  34.545  1.00 15.00           C  
ATOM   2349  O   LEU X 290      -4.706 -35.216  34.248  1.00 15.00           O  
ATOM   2344  CB  LEU X 290      -5.490 -32.479  32.776  1.00 15.00           C  
ATOM   2345  CG  LEU X 290      -6.569 -31.553  32.207  1.00 15.00           C  
ATOM   2346  CD1 LEU X 290      -6.142 -31.002  30.855  1.00 15.00           C  
ATOM   2347  CD2 LEU X 290      -7.890 -32.292  32.085  1.00 15.00           C  
ATOM   2350  N   ALA X 291      -3.601 -33.497  35.186  1.00 15.00           N  
ATOM   2351  CA  ALA X 291      -2.462 -34.286  35.622  1.00 15.00           C  
ATOM   2353  C   ALA X 291      -2.837 -35.242  36.750  1.00 15.00           C  
ATOM   2354  O   ALA X 291      -2.252 -36.316  36.878  1.00 15.00           O  
ATOM   2352  CB  ALA X 291      -1.321 -33.379  36.054  1.00 15.00           C  
ATOM   2355  N   PHE X 292      -3.811 -34.851  37.564  1.00 15.00           N  
ATOM   2356  CA  PHE X 292      -4.313 -35.713  38.622  1.00 15.00           C  
ATOM   2364  C   PHE X 292      -5.146 -36.867  38.068  1.00 15.00           C  
ATOM   2365  O   PHE X 292      -5.273 -37.898  38.731  1.00 15.00           O  
ATOM   2357  CB  PHE X 292      -5.155 -34.906  39.613  1.00 15.00           C  
ATOM   2358  CG  PHE X 292      -4.446 -33.753  40.261  1.00 15.00           C  
ATOM   2359  CD1 PHE X 292      -5.103 -32.542  40.417  1.00 15.00           C  
ATOM   2360  CD2 PHE X 292      -3.139 -33.871  40.715  1.00 15.00           C  
ATOM   2361  CE1 PHE X 292      -4.491 -31.489  41.065  1.00 15.00           C  
ATOM   2362  CE2 PHE X 292      -2.490 -32.792  41.279  1.00 15.00           C  
ATOM   2363  CZ  PHE X 292      -3.177 -31.607  41.480  1.00 15.00           C  
ATOM   2366  N   PHE X 293      -5.708 -36.691  36.878  1.00 15.00           N  
ATOM   2367  CA  PHE X 293      -6.505 -37.704  36.204  1.00 15.00           C  
ATOM   2375  C   PHE X 293      -5.661 -38.914  35.804  1.00 15.00           C  
ATOM   2376  O   PHE X 293      -6.195 -40.023  35.689  1.00 15.00           O  
ATOM   2368  CB  PHE X 293      -7.206 -37.111  34.974  1.00 15.00           C  
ATOM   2369  CG  PHE X 293      -8.169 -38.049  34.301  1.00 15.00           C  
ATOM   2370  CD1 PHE X 293      -7.958 -38.462  32.996  1.00 15.00           C  
ATOM   2371  CD2 PHE X 293      -9.281 -38.519  34.980  1.00 15.00           C  
ATOM   2372  CE1 PHE X 293      -8.803 -39.384  32.405  1.00 15.00           C  
ATOM   2373  CE2 PHE X 293     -10.127 -39.443  34.391  1.00 15.00           C  
ATOM   2374  CZ  PHE X 293      -9.869 -39.902  33.114  1.00 15.00           C  
ATOM   2377  N   HIS X 294      -4.369 -38.691  35.600  1.00 15.00           N  
ATOM   2378  CA  HIS X 294      -3.387 -39.709  35.268  1.00 15.00           C  
ATOM   2385  C   HIS X 294      -3.241 -40.725  36.402  1.00 15.00           C  
ATOM   2386  O   HIS X 294      -3.059 -41.914  36.151  1.00 15.00           O  
ATOM   2379  CB  HIS X 294      -2.033 -39.032  34.988  1.00 15.00           C  
ATOM   2380  CG  HIS X 294      -0.906 -39.951  34.618  1.00 15.00           C  
ATOM   2382  CD2 HIS X 294      -0.099 -40.710  35.405  1.00 15.00           C  
ATOM   2381  ND1 HIS X 294      -0.491 -40.180  33.326  1.00 15.00           N  
ATOM   2383  CE1 HIS X 294       0.566 -41.001  33.372  1.00 15.00           C  
ATOM   2384  NE2 HIS X 294       0.837 -41.367  34.610  1.00 15.00           N  
ATOM   2387  N   CYS X 295      -3.323 -40.253  37.638  1.00 15.00           N  
ATOM   2388  CA  CYS X 295      -3.286 -41.135  38.797  1.00 15.00           C  
ATOM   2391  C   CYS X 295      -4.636 -41.816  39.039  1.00 15.00           C  
ATOM   2392  O   CYS X 295      -4.681 -42.928  39.572  1.00 15.00           O  
ATOM   2389  CB  CYS X 295      -2.848 -40.364  40.045  1.00 15.00           C  
ATOM   2390  SG  CYS X 295      -1.212 -39.606  39.917  1.00 15.00           S  
ATOM   2393  N   CYS X 296      -5.721 -41.153  38.657  1.00 15.00           N  
ATOM   2394  CA  CYS X 296      -7.061 -41.711  38.762  1.00 15.00           C  
ATOM   2397  C   CYS X 296      -7.274 -42.907  37.827  1.00 15.00           C  
ATOM   2398  O   CYS X 296      -8.090 -43.779  38.116  1.00 15.00           O  
ATOM   2395  CB  CYS X 296      -8.115 -40.634  38.476  1.00 15.00           C  
ATOM   2396  SG  CYS X 296      -8.077 -39.219  39.607  1.00 15.00           S  
ATOM   2399  N   LEU X 297      -6.537 -42.951  36.722  1.00 15.00           N  
ATOM   2400  CA  LEU X 297      -6.621 -44.050  35.772  1.00 15.00           C  
ATOM   2405  C   LEU X 297      -6.057 -45.367  36.313  1.00 15.00           C  
ATOM   2406  O   LEU X 297      -6.331 -46.414  35.727  1.00 15.00           O  
ATOM   2401  CB  LEU X 297      -5.906 -43.691  34.464  1.00 15.00           C  
ATOM   2402  CG  LEU X 297      -6.440 -42.468  33.716  1.00 15.00           C  
ATOM   2403  CD1 LEU X 297      -5.605 -42.197  32.477  1.00 15.00           C  
ATOM   2404  CD2 LEU X 297      -7.898 -42.676  33.343  1.00 15.00           C  
ATOM   2407  N   ASN X 298      -5.288 -45.317  37.389  1.00 15.00           N  
ATOM   2408  CA  ASN X 298      -4.669 -46.484  38.012  1.00 15.00           C  
ATOM   2413  C   ASN X 298      -5.677 -47.508  38.576  1.00 15.00           C  
ATOM   2414  O   ASN X 298      -5.626 -48.672  38.160  1.00 15.00           O  
ATOM   2409  CB  ASN X 298      -3.648 -46.071  39.085  1.00 15.00           C  
ATOM   2410  CG  ASN X 298      -2.825 -47.239  39.609  1.00 15.00           C  
ATOM   2412  ND2 ASN X 298      -2.539 -47.223  40.902  1.00 15.00           N  
ATOM   2411  OD1 ASN X 298      -2.454 -48.144  38.858  1.00 15.00           O  
ATOM   2415  N   PRO X 299      -6.586 -47.138  39.497  1.00 15.00           N  
ATOM   2416  CA  PRO X 299      -7.574 -48.095  40.026  1.00 15.00           C  
ATOM   2420  C   PRO X 299      -8.766 -48.313  39.102  1.00 15.00           C  
ATOM   2421  O   PRO X 299      -9.543 -49.242  39.301  1.00 15.00           O  
ATOM   2417  CB  PRO X 299      -7.974 -47.385  41.341  1.00 15.00           C  
ATOM   2418  CG  PRO X 299      -8.140 -45.967  40.795  1.00 15.00           C  
ATOM   2419  CD  PRO X 299      -6.769 -45.806  40.126  1.00 15.00           C  
ATOM   2422  N   ILE X 300      -8.919 -47.455  38.100  1.00 15.00           N  
ATOM   2423  CA  ILE X 300      -9.984 -47.661  37.114  1.00 15.00           C  
ATOM   2428  C   ILE X 300      -9.586 -48.763  36.132  1.00 15.00           C  
ATOM   2429  O   ILE X 300     -10.396 -49.623  35.780  1.00 15.00           O  
ATOM   2424  CB  ILE X 300     -10.338 -46.352  36.377  1.00 15.00           C  
ATOM   2425  CG1 ILE X 300     -10.739 -45.261  37.377  1.00 15.00           C  
ATOM   2426  CG2 ILE X 300     -11.453 -46.553  35.351  1.00 15.00           C  
ATOM   2427  CD1 ILE X 300     -11.968 -45.588  38.200  1.00 15.00           C  
ATOM   2430  N   LEU X 301      -8.340 -48.728  35.689  1.00 15.00           N  
ATOM   2431  CA  LEU X 301      -7.822 -49.786  34.842  1.00 15.00           C  
ATOM   2436  C   LEU X 301      -7.535 -51.069  35.611  1.00 15.00           C  
ATOM   2437  O   LEU X 301      -7.320 -52.114  34.995  1.00 15.00           O  
ATOM   2432  CB  LEU X 301      -6.565 -49.313  34.104  1.00 15.00           C  
ATOM   2433  CG  LEU X 301      -6.756 -48.129  33.155  1.00 15.00           C  
ATOM   2434  CD1 LEU X 301      -5.428 -47.690  32.566  1.00 15.00           C  
ATOM   2435  CD2 LEU X 301      -7.761 -48.460  32.061  1.00 15.00           C  
ATOM   2438  N   TYR X 302      -7.523 -51.004  36.938  1.00 15.00           N  
ATOM   2439  CA  TYR X 302      -7.134 -52.160  37.734  1.00 15.00           C  
ATOM   2448  C   TYR X 302      -8.356 -52.951  38.197  1.00 15.00           C  
ATOM   2449  O   TYR X 302      -8.259 -54.149  38.467  1.00 15.00           O  
ATOM   2440  CB  TYR X 302      -6.322 -51.700  38.952  1.00 15.00           C  
ATOM   2441  CG  TYR X 302      -5.676 -52.831  39.720  1.00 15.00           C  
ATOM   2442  CD1 TYR X 302      -6.081 -53.164  40.999  1.00 15.00           C  
ATOM   2443  CD2 TYR X 302      -4.643 -53.566  39.143  1.00 15.00           C  
ATOM   2444  CE1 TYR X 302      -5.433 -54.155  41.717  1.00 15.00           C  
ATOM   2445  CE2 TYR X 302      -3.983 -54.548  39.859  1.00 15.00           C  
ATOM   2446  CZ  TYR X 302      -4.364 -54.820  41.153  1.00 15.00           C  
ATOM   2447  OH  TYR X 302      -3.673 -55.761  41.886  1.00 15.00           O  
ATOM   2450  N   ALA X 303      -9.497 -52.282  38.294  1.00 15.00           N  
ATOM   2451  CA  ALA X 303     -10.746 -52.911  38.667  1.00 15.00           C  
ATOM   2453  C   ALA X 303     -11.383 -53.619  37.474  1.00 15.00           C  
ATOM   2454  O   ALA X 303     -11.081 -53.294  36.313  1.00 15.00           O  
ATOM   2452  CB  ALA X 303     -11.704 -51.876  39.244  1.00 15.00           C  
ATOM   2455  N   PHE X 304     -12.258 -54.576  37.770  1.00 15.00           N  
ATOM   2456  CA  PHE X 304     -12.787 -55.558  36.825  1.00 15.00           C  
ATOM   2464  C   PHE X 304     -11.672 -56.357  36.148  1.00 15.00           C  
ATOM   2465  O   PHE X 304     -11.749 -56.745  34.977  1.00 15.00           O  
ATOM   2457  CB  PHE X 304     -13.714 -54.889  35.794  1.00 15.00           C  
ATOM   2458  CG  PHE X 304     -14.907 -54.220  36.401  1.00 15.00           C  
ATOM   2459  CD1 PHE X 304     -14.964 -52.839  36.523  1.00 15.00           C  
ATOM   2460  CD2 PHE X 304     -15.981 -54.974  36.849  1.00 15.00           C  
ATOM   2461  CE1 PHE X 304     -16.085 -52.222  37.041  1.00 15.00           C  
ATOM   2462  CE2 PHE X 304     -17.107 -54.362  37.364  1.00 15.00           C  
ATOM   2463  CZ  PHE X 304     -17.162 -52.983  37.457  1.00 15.00           C  
ATOM   2466  N   LEU X 305     -10.610 -56.622  36.906  1.00 15.00           N  
ATOM   2467  CA  LEU X 305      -9.430 -57.275  36.351  1.00 15.00           C  
ATOM   2472  C   LEU X 305      -9.684 -58.774  36.192  1.00 15.00           C  
ATOM   2473  O   LEU X 305      -9.569 -59.550  37.140  1.00 15.00           O  
ATOM   2468  CB  LEU X 305      -8.209 -57.021  37.243  1.00 15.00           C  
ATOM   2469  CG  LEU X 305      -6.876 -57.595  36.753  1.00 15.00           C  
ATOM   2470  CD1 LEU X 305      -6.517 -57.014  35.395  1.00 15.00           C  
ATOM   2471  CD2 LEU X 305      -5.771 -57.324  37.762  1.00 15.00           C  
ATOM   2474  N   GLY X 306     -10.038 -59.182  34.978  1.00 15.00           N  
ATOM   2475  CA  GLY X 306     -10.482 -60.545  34.759  1.00 15.00           C  
ATOM   2476  C   GLY X 306     -11.840 -60.786  35.391  1.00 15.00           C  
ATOM   2477  O   GLY X 306     -12.073 -61.833  36.000  1.00 15.00           O  
ATOM   2478  N   ALA X 307     -12.737 -59.814  35.247  1.00 15.00           N  
ATOM   2479  CA  ALA X 307     -14.100 -59.937  35.749  1.00 15.00           C  
ATOM   2481  C   ALA X 307     -14.943 -60.865  34.878  1.00 15.00           C  
ATOM   2482  O   ALA X 307     -14.736 -60.953  33.667  1.00 15.00           O  
ATOM   2480  CB  ALA X 307     -14.754 -58.570  35.855  1.00 15.00           C  
ATOM   2483  N   LYS X 308     -15.891 -61.554  35.505  1.00 15.00           N  
ATOM   2484  CA  LYS X 308     -16.751 -62.504  34.797  1.00 15.00           C  
ATOM   2490  C   LYS X 308     -18.208 -62.347  35.231  1.00 15.00           C  
ATOM   2491  O   LYS X 308     -18.995 -63.304  35.268  1.00 15.00           O  
ATOM   2485  CB  LYS X 308     -16.253 -63.938  35.045  1.00 15.00           C  
ATOM   2486  CG  LYS X 308     -16.299 -64.367  36.506  1.00 15.00           C  
ATOM   2487  CD  LYS X 308     -16.046 -65.860  36.643  1.00 15.00           C  
ATOM   2488  CE  LYS X 308     -16.262 -66.341  38.069  1.00 15.00           C  
ATOM   2489  NZ  LYS X 308     -16.141 -67.823  38.175  1.00 15.00           N1+
ATOM   2492  N   PHE X 309     -18.591 -61.104  35.555  1.00 15.00           N  
ATOM   2493  CA  PHE X 309     -19.906 -60.833  36.131  1.00 15.00           C  
ATOM   2501  C   PHE X 309     -21.019 -60.945  35.095  1.00 15.00           C  
ATOM   2502  O   PHE X 309     -20.767 -60.894  33.886  1.00 15.00           O  
ATOM   2494  CB  PHE X 309     -19.935 -59.455  36.805  1.00 15.00           C  
ATOM   2495  CG  PHE X 309     -19.711 -58.287  35.878  1.00 15.00           C  
ATOM   2496  CD1 PHE X 309     -20.782 -57.524  35.438  1.00 15.00           C  
ATOM   2497  CD2 PHE X 309     -18.436 -57.953  35.449  1.00 15.00           C  
ATOM   2498  CE1 PHE X 309     -20.593 -56.489  34.538  1.00 15.00           C  
ATOM   2499  CE2 PHE X 309     -18.242 -56.917  34.552  1.00 15.00           C  
ATOM   2500  CZ  PHE X 309     -19.323 -56.204  34.074  1.00 15.00           C  
ATOM   2503  N   LYS X 310     -22.248 -61.099  35.578  1.00 15.00           N  
ATOM   2504  CA  LYS X 310     -23.398 -61.356  34.720  1.00 15.00           C  
ATOM   2510  C   LYS X 310     -23.789 -60.111  33.936  1.00 15.00           C  
ATOM   2511  O   LYS X 310     -24.327 -59.154  34.493  1.00 15.00           O  
ATOM   2505  CB  LYS X 310     -24.589 -61.840  35.548  1.00 15.00           C  
ATOM   2506  CG  LYS X 310     -24.342 -63.131  36.303  1.00 15.00           C  
ATOM   2507  CD  LYS X 310     -24.014 -64.279  35.364  1.00 15.00           C  
ATOM   2508  CE  LYS X 310     -23.924 -65.597  36.118  1.00 15.00           C  
ATOM   2509  NZ  LYS X 310     -22.870 -65.570  37.165  1.00 15.00           N1+
ATOM   2512  N   THR X 311     -23.513 -60.130  32.642  1.00 15.00           N  
ATOM   2513  CA  THR X 311     -23.733 -58.952  31.808  1.00 15.00           C  
ATOM   2517  C   THR X 311     -25.185 -58.909  31.335  1.00 15.00           C  
ATOM   2518  O   THR X 311     -25.822 -57.855  31.345  1.00 15.00           O  
ATOM   2514  CB  THR X 311     -22.780 -58.950  30.598  1.00 15.00           C  
ATOM   2516  CG2 THR X 311     -22.942 -57.679  29.768  1.00 15.00           C  
ATOM   2515  OG1 THR X 311     -21.418 -59.021  31.067  1.00 15.00           O  
ATOM   2519  N   SER X 312     -25.690 -60.054  30.916  1.00 15.00           N  
ATOM   2520  CA  SER X 312     -27.089 -60.191  30.550  1.00 15.00           C  
ATOM   2523  C   SER X 312     -27.972 -60.223  31.792  1.00 15.00           C  
ATOM   2524  O   SER X 312     -27.523 -60.600  32.881  1.00 15.00           O  
ATOM   2521  CB  SER X 312     -27.277 -61.486  29.748  1.00 15.00           C  
ATOM   2522  OG  SER X 312     -26.488 -61.466  28.566  1.00 15.00           O  
ATOM   2525  N   ALA X 313     -29.230 -59.831  31.625  1.00 15.00           N  
ATOM   2526  CA  ALA X 313     -30.183 -59.817  32.724  1.00 15.00           C  
ATOM   2528  C   ALA X 313     -30.570 -61.242  33.090  1.00 15.00           C  
ATOM   2529  O   ALA X 313     -31.113 -61.986  32.269  1.00 15.00           O  
ATOM   2527  CB  ALA X 313     -31.411 -59.003  32.356  1.00 15.00           C  
ATOM   2530  N   GLN X 314     -30.287 -61.617  34.325  1.00 15.00           N  
ATOM   2531  CA  GLN X 314     -30.583 -62.957  34.803  1.00 15.00           C  
ATOM   2537  C   GLN X 314     -32.034 -63.133  35.242  1.00 15.00           C  
ATOM   2538  O   GLN X 314     -32.469 -64.256  35.504  1.00 15.00           O  
ATOM   2532  CB  GLN X 314     -29.637 -63.329  35.949  1.00 15.00           C  
ATOM   2533  CG  GLN X 314     -28.164 -63.293  35.569  1.00 15.00           C  
ATOM   2534  CD  GLN X 314     -27.831 -64.248  34.433  1.00 15.00           C  
ATOM   2536  NE2 GLN X 314     -27.709 -63.717  33.227  1.00 15.00           N  
ATOM   2535  OE1 GLN X 314     -27.686 -65.452  34.640  1.00 15.00           O  
ATOM   2539  N   HIS X 315     -32.786 -62.049  35.327  1.00 15.00           N  
ATOM   2540  CA  HIS X 315     -34.190 -62.129  35.686  1.00 15.00           C  
ATOM   2547  C   HIS X 315     -35.082 -61.765  34.500  1.00 15.00           C  
ATOM   2548  O   HIS X 315     -34.808 -60.802  33.773  1.00 15.00           O  
ATOM   2541  CB  HIS X 315     -34.487 -61.224  36.886  1.00 15.00           C  
ATOM   2542  CG  HIS X 315     -35.890 -61.316  37.401  1.00 15.00           C  
ATOM   2544  CD2 HIS X 315     -36.860 -60.368  37.442  1.00 15.00           C  
ATOM   2543  ND1 HIS X 315     -36.383 -62.487  37.934  1.00 15.00           N  
ATOM   2545  CE1 HIS X 315     -37.636 -62.232  38.265  1.00 15.00           C  
ATOM   2546  NE2 HIS X 315     -37.965 -60.965  37.987  1.00 15.00           N  
ATOM   2549  N   ALA X 316     -36.147 -62.537  34.314  1.00 15.00           N  
ATOM   2550  CA  ALA X 316     -37.123 -62.277  33.260  1.00 15.00           C  
ATOM   2552  C   ALA X 316     -38.503 -62.058  33.869  1.00 15.00           C  
ATOM   2553  O   ALA X 316     -38.980 -62.875  34.658  1.00 15.00           O  
ATOM   2551  CB  ALA X 316     -37.152 -63.411  32.244  1.00 15.00           C  
ATOM   2554  N   LEU X 317     -39.134 -60.955  33.497  1.00 15.00           N  
ATOM   2555  CA  LEU X 317     -40.436 -60.598  34.040  1.00 15.00           C  
ATOM   2560  C   LEU X 317     -41.528 -61.473  33.440  1.00 15.00           C  
ATOM   2561  O   LEU X 317     -42.385 -62.001  34.154  1.00 15.00           O  
ATOM   2556  CB  LEU X 317     -40.731 -59.117  33.779  1.00 15.00           C  
ATOM   2557  CG  LEU X 317     -42.043 -58.570  34.346  1.00 15.00           C  
ATOM   2558  CD1 LEU X 317     -42.089 -58.725  35.860  1.00 15.00           C  
ATOM   2559  CD2 LEU X 317     -42.226 -57.116  33.941  1.00 15.00           C  
ATOM   2562  N   THR X 318     -41.495 -61.624  32.132  1.00 15.00           N  
ATOM   2563  CA  THR X 318     -42.459 -62.468  31.445  1.00 15.00           C  
ATOM   2567  C   THR X 318     -42.000 -63.925  31.500  1.00 15.00           C  
ATOM   2568  O   THR X 318     -40.899 -64.249  31.055  1.00 15.00           O  
ATOM   2564  CB  THR X 318     -42.626 -62.013  29.985  1.00 15.00           C  
ATOM   2566  CG2 THR X 318     -43.686 -62.832  29.257  1.00 15.00           C  
ATOM   2565  OG1 THR X 318     -43.015 -60.629  29.963  1.00 15.00           O  
ATOM   2569  N   SER X 319     -42.848 -64.790  32.039  1.00 15.00           N  
ATOM   2570  CA  SER X 319     -42.532 -66.208  32.160  1.00 15.00           C  
ATOM   2573  C   SER X 319     -42.677 -66.923  30.821  1.00 15.00           C  
ATOM   2574  O   SER X 319     -41.772 -66.879  29.983  1.00 15.00           O  
ATOM   2571  CB  SER X 319     -43.435 -66.855  33.208  1.00 15.00           C  
ATOM   2572  OG  SER X 319     -43.251 -66.227  34.461  1.00 15.00           O  
TER   
HETATM 2580  CA1 LU7 Y   1       2.271 -24.595  39.959  1.00 15.00           C  
HETATM 2585  CA2 LU7 Y   1       0.711 -22.802  42.939  1.00 15.00           C  
HETATM 2593  CA3 LU7 Y   1      -2.717 -21.141  42.773  1.00 15.00           C  
HETATM 2604  CA4 LU7 Y   1      -1.220 -18.051  44.457  1.00 15.00           C  
HETATM 2618  CA5 LU7 Y   1       2.029 -16.952  42.819  1.00 15.00           C  
HETATM 2624  CA6 LU7 Y   1       4.369 -13.950  42.957  1.00 15.00           C  
HETATM 2635  CA7 LU7 Y   1       7.146 -12.423  40.838  1.00 15.00           C  
HETATM 2644  CA8 LU7 Y   1       8.054  -9.536  43.063  1.00 15.00           C  
HETATM 2578  CB1 LU7 Y   1       3.449 -25.445  40.436  1.00 15.00           C  
HETATM 2586  CB2 LU7 Y   1       1.554 -22.033  43.959  1.00 15.00           C  
HETATM 2594  CB3 LU7 Y   1      -3.961 -21.521  43.545  1.00 15.00           C  
HETATM 2605  CB4 LU7 Y   1      -1.514 -17.741  45.924  1.00 15.00           C  
HETATM 2619  CB5 LU7 Y   1       2.018 -17.618  41.445  1.00 15.00           C  
HETATM 2625  CB6 LU7 Y   1       4.767 -13.520  44.365  1.00 15.00           C  
HETATM 2636  CB7 LU7 Y   1       6.816 -11.711  39.523  1.00 15.00           C  
HETATM 2648  CB8 LU7 Y   1       8.235  -8.056  42.767  1.00 15.00           C  
HETATM 2587  CG1 LU7 Y   1       2.717 -22.895  44.456  1.00 15.00           C  
HETATM 2595  CG2 LU7 Y   1      -4.662 -22.815  43.281  1.00 15.00           C  
HETATM 2606  CG3 LU7 Y   1      -3.011 -17.859  46.224  1.00 15.00           C  
HETATM 2626  CG4 LU7 Y   1       3.604 -13.212  45.282  1.00 15.00           C  
HETATM 2637  CG5 LU7 Y   1       5.850 -12.531  38.669  1.00 15.00           C  
HETATM 2649  CG6 LU7 Y   1       8.441  -7.211  44.020  1.00 15.00           C  
HETATM 2577  CG7 LU7 Y   1       4.432 -25.675  39.284  1.00 15.00           C  
HETATM 2579  CG8 LU7 Y   1       2.976 -26.785  41.013  1.00 15.00           C  
HETATM 2620  OG1 LU7 Y   1       1.116 -16.922  40.581  1.00 15.00           O  
HETATM 2576  CD1 LU7 Y   1       5.691 -26.412  39.751  1.00 15.00           C  
HETATM 2596  CD2 LU7 Y   1      -4.075 -24.117  43.739  1.00 15.00           C  
HETATM 2627  CD3 LU7 Y   1       2.841 -14.428  45.796  1.00 15.00           C  
HETATM 2638  CD4 LU7 Y   1       5.242 -11.680  37.554  1.00 15.00           C  
HETATM 2650  CD5 LU7 Y   1       9.079  -5.857  43.743  1.00 15.00           C  
HETATM 2589  CD6 LU7 Y   1       3.634 -22.083  45.361  1.00 15.00           C  
HETATM 2614  CD7 LU7 Y   1      -3.569 -18.680  47.111  1.00 15.00           C  
HETATM 2588  CD8 LU7 Y   1       2.217 -24.146  45.187  1.00 15.00           C  
HETATM 2607  CD9 LU7 Y   1      -4.034 -17.141  45.624  1.00 15.00           C  
HETATM 2639  CE1 LU7 Y   1       4.088 -12.422  36.873  1.00 15.00           C  
HETATM 2651  CE2 LU7 Y   1       8.745  -4.860  44.854  1.00 15.00           C  
HETATM 2612  CE3 LU7 Y   1      -5.217 -17.612  46.181  1.00 15.00           C  
HETATM 2608  CE4 LU7 Y   1      -4.062 -16.137  44.664  1.00 15.00           C  
HETATM 2597  NE1 LU7 Y   1      -2.951 -24.595  42.940  1.00 15.00           N  
HETATM 2628  NE2 LU7 Y   1       3.769 -15.243  46.615  1.00 15.00           N  
HETATM 2613  NE3 LU7 Y   1      -4.895 -18.558  47.063  1.00 15.00           N  
HETATM 2598  CZ1 LU7 Y   1      -2.831 -25.875  42.621  1.00 15.00           C  
HETATM 2629  CZ2 LU7 Y   1       4.070 -14.807  47.842  1.00 15.00           C  
HETATM 2611  CZ3 LU7 Y   1      -6.434 -17.080  45.778  1.00 15.00           C  
HETATM 2609  CZ4 LU7 Y   1      -5.281 -15.603  44.261  1.00 15.00           C  
HETATM 2640  NZ1 LU7 Y   1       3.405 -11.522  35.934  1.00 15.00           N  
HETATM 2652  NZ2 LU7 Y   1       9.850  -3.868  44.992  1.00 15.00           N  
HETATM 2610  CH1 LU7 Y   1      -6.465 -16.063  44.828  1.00 15.00           C  
HETATM 2600  NH1 LU7 Y   1      -3.586 -26.780  43.241  1.00 15.00           N  
HETATM 2631  NH2 LU7 Y   1       3.269 -13.921  48.434  1.00 15.00           N  
HETATM 2599  NH3 LU7 Y   1      -1.968 -26.250  41.686  1.00 15.00           N  
HETATM 2630  NH4 LU7 Y   1       5.159 -15.245  48.465  1.00 15.00           N  
HETATM 2582  C1  LU7 Y   1       1.306 -24.315  41.118  1.00 15.00           C  
HETATM 2581  N1  LU7 Y   1       1.558 -25.314  38.891  1.00 15.00           N  
HETATM 2583  O1  LU7 Y   1       0.374 -25.078  41.367  1.00 15.00           O  
HETATM 2590  C2  LU7 Y   1      -0.419 -21.918  42.420  1.00 15.00           C  
HETATM 2584  N2  LU7 Y   1       1.566 -23.216  41.812  1.00 15.00           N  
HETATM 2591  O2  LU7 Y   1      -0.268 -21.227  41.410  1.00 15.00           O  
HETATM 2601  C3  LU7 Y   1      -2.409 -19.656  43.049  1.00 15.00           C  
HETATM 2592  N3  LU7 Y   1      -1.545 -21.955  43.124  1.00 15.00           N  
HETATM 2602  O3  LU7 Y   1      -2.816 -18.790  42.275  1.00 15.00           O  
HETATM 2615  C4  LU7 Y   1       0.287 -17.961  44.204  1.00 15.00           C  
HETATM 2603  N4  LU7 Y   1      -1.695 -19.404  44.137  1.00 15.00           N  
HETATM 2616  O4  LU7 Y   1       1.065 -18.752  44.729  1.00 15.00           O  
HETATM 2621  C5  LU7 Y   1       2.493 -15.500  42.686  1.00 15.00           C  
HETATM 2617  N5  LU7 Y   1       0.669 -16.982  43.386  1.00 15.00           N  
HETATM 2622  O5  LU7 Y   1       1.706 -14.608  42.375  1.00 15.00           O  
HETATM 2632  C6  LU7 Y   1       5.615 -13.910  42.060  1.00 15.00           C  
HETATM 2623  N6  LU7 Y   1       3.787 -15.298  42.926  1.00 15.00           N  
HETATM 2633  O6  LU7 Y   1       6.280 -14.921  41.833  1.00 15.00           O  
HETATM 2641  C7  LU7 Y   1       8.057 -11.561  41.717  1.00 15.00           C  
HETATM 2634  N7  LU7 Y   1       5.900 -12.709  41.570  1.00 15.00           N  
HETATM 2642  O7  LU7 Y   1       9.020 -12.052  42.304  1.00 15.00           O  
HETATM 2645  C8  LU7 Y   1       6.910  -9.774  44.055  1.00 15.00           C  
HETATM 2643  N8  LU7 Y   1       7.720 -10.271  41.819  1.00 15.00           N  
HETATM 2646  O8  LU7 Y   1       5.840  -9.180  43.943  1.00 15.00           O  
HETATM 2663  C10 LU7 Y   1      15.882  -4.979  46.300  1.00 15.00           C  
HETATM 2660  C11 LU7 Y   1      12.300  -5.466  46.175  1.00 15.00           C  
HETATM 2661  N11 LU7 Y   1      13.576  -5.469  46.905  1.00 15.00           N  
HETATM 2665  O11 LU7 Y   1      15.497  -3.711  46.237  1.00 15.00           O  
HETATM 2655  C12 LU7 Y   1      11.187  -2.940  46.801  1.00 15.00           C  
HETATM 2653  C13 LU7 Y   1       9.825  -3.128  46.124  1.00 15.00           C  
HETATM 2676  C14 LU7 Y   1      12.061  -1.355  50.949  1.00 15.00           C  
HETATM 2677  C15 LU7 Y   1      12.178  -0.462  49.749  1.00 15.00           C  
HETATM 2669  C16 LU7 Y   1      15.426  -4.951  50.816  1.00 15.00           C  
HETATM 2670  C17 LU7 Y   1      16.140  -3.608  50.652  1.00 15.00           C  
HETATM 2659  C21 LU7 Y   1      11.251  -5.280  47.421  1.00 15.00           C  
HETATM 2656  N21 LU7 Y   1      11.414  -3.891  47.914  1.00 15.00           N  
HETATM 2664  O22 LU7 Y   1      17.018  -5.363  46.527  1.00 15.00           O  
HETATM 2657  C31 LU7 Y   1      10.451  -3.673  48.992  1.00 15.00           C  
HETATM 2675  N31 LU7 Y   1      11.531  -2.723  51.035  1.00 15.00           N  
HETATM 2654  O31 LU7 Y   1       8.764  -2.683  46.563  1.00 15.00           O  
HETATM 2658  C41 LU7 Y   1      10.609  -2.515  49.876  1.00 15.00           C  
HETATM 2668  N41 LU7 Y   1      14.293  -5.158  49.973  1.00 15.00           N  
HETATM 2674  C51 LU7 Y   1      12.778  -3.403  51.090  1.00 15.00           C  
HETATM 2679  O51 LU7 Y   1      12.824  -0.489  48.708  1.00 15.00           O  
HETATM 2673  C61 LU7 Y   1      13.013  -4.834  50.672  1.00 15.00           C  
HETATM 2678  O61 LU7 Y   1      11.354   0.544  49.854  1.00 15.00           O  
HETATM 2667  C71 LU7 Y   1      14.227  -6.416  49.278  1.00 15.00           C  
HETATM 2672  O71 LU7 Y   1      15.713  -2.457  50.518  1.00 15.00           O  
HETATM 2666  C81 LU7 Y   1      13.357  -6.383  48.057  1.00 15.00           C  
HETATM 2671  O81 LU7 Y   1      17.423  -3.767  50.657  1.00 15.00           O  
HETATM 2662  C91 LU7 Y   1      14.696  -5.915  46.049  1.00 15.00           C  
HETATM 2647  NT  LU7 Y   1       7.179 -10.645  45.019  1.00 15.00           N  
HETATM 2680 LU3  LU7 D 503      13.956  -2.773  48.125  1.00 18.59          Lu
END
CONECT 2576 2577
CONECT 2577 2578 2576
CONECT 2578 2580 2579 2577
CONECT 2579 2578
CONECT 2580 2582 2581 2578
CONECT 2581 2580
CONECT 2582 2580 2583 2584
CONECT 2583 2582
CONECT 2584 2582 2585
CONECT 2585 2586 2590 2584
CONECT 2586 2585 2587
CONECT 2587 2586 2589 2588
CONECT 2588 2587
CONECT 2589 2587
CONECT 2590 2585 2591 2592
CONECT 2591 2590
CONECT 2592 2590 2593
CONECT 2593 2594 2601 2592
CONECT 2594 2593 2595
CONECT 2595 2594 2596
CONECT 2596 2595 2597
CONECT 2597 2596 2598
CONECT 2598 2597 2600 2599
CONECT 2599 2598
CONECT 2600 2598
CONECT 2601 2593 2602 2603
CONECT 2602 2601
CONECT 2603 2601 2604
CONECT 2604 2605 2615 2603
CONECT 2605 2604 2606
CONECT 2606 2605 2614 2607
CONECT 2607 2606 2612 2608
CONECT 2608 2607 2609
CONECT 2609 2608 2610
CONECT 2610 2609 2611
CONECT 2611 2612 2610
CONECT 2612 2607 2613 2611
CONECT 2613 2612 2614
CONECT 2614 2606 2613
CONECT 2615 2604 2616 2617
CONECT 2616 2615
CONECT 2617 2615 2618
CONECT 2618 2619 2621 2617
CONECT 2619 2618 2620
CONECT 2620 2619
CONECT 2621 2618 2622 2623
CONECT 2622 2621
CONECT 2623 2621 2624
CONECT 2624 2625 2632 2623
CONECT 2625 2624 2626
CONECT 2626 2625 2627
CONECT 2627 2626 2628
CONECT 2628 2627 2629
CONECT 2629 2628 2631 2630
CONECT 2630 2629
CONECT 2631 2629
CONECT 2632 2624 2633 2634
CONECT 2633 2632
CONECT 2634 2632 2635
CONECT 2635 2636 2641 2634
CONECT 2636 2635 2637
CONECT 2637 2636 2638
CONECT 2638 2637 2639
CONECT 2639 2638 2640
CONECT 2640 2639
CONECT 2641 2635 2642 2643
CONECT 2642 2641
CONECT 2643 2641 2644
CONECT 2644 2648 2645 2643
CONECT 2645 2644 2646 2647
CONECT 2646 2645
CONECT 2647 2645
CONECT 2648 2644 2649
CONECT 2649 2648 2650
CONECT 2650 2649 2651
CONECT 2651 2650 2652
CONECT 2652 2651 2653
CONECT 2653 2652 2655 2654
CONECT 2654 2653
CONECT 2655 2656 2653
CONECT 2656 2655 2680 2659 2657
CONECT 2657 2656 2658
CONECT 2658 2657 2675
CONECT 2659 2660 2656
CONECT 2660 2661 2659
CONECT 2661 2660 2680 2666 2662
CONECT 2662 2661 2663
CONECT 2663 2665 2664 2662
CONECT 2664 2663
CONECT 2665 2663 2680
CONECT 2666 2661 2667
CONECT 2667 2668 2666
CONECT 2668 2669 2673 2667
CONECT 2669 2670 2668
CONECT 2670 2669 2672 2671
CONECT 2671 2670
CONECT 2672 2670 2680
CONECT 2673 2668 2674
CONECT 2674 2675 2673
CONECT 2675 2676 2658 2674
CONECT 2676 2677 2675
CONECT 2677 2676 2679 2678
CONECT 2678 2677
CONECT 2679 2677 2680
CONECT 2680 2661 2665 2656 2679
CONECT 2680 2672
END
